# Supplementary material for: Slipknotted and unknotted monovalent cation-proton antiporters evolved from a common ancestor
Source: PLoS Comput Biol. 2021 Oct 14;17(10):e1009502. doi: 10.1371/journal.pcbi.1009502 (PMC8562792; doi:10.1371/journal.pcbi.1009502)
Supplement: S2 File — (TXT) [file pcbi.1009502.s013.fasta.txt]

>PF00999_gr1_A_A0A101P0B8_9ACTN__489
---------------------------------LL---L---VAGSAGIA---GVA--R--R-------------------------TPV---P--APL---LLV--AVGL-L-V--P-G------I-P--HY----T--LDPDVVLPLVL-P------------PLLYKE----GT-E-S----SY----L-D-L--R-----A-Q---MRPVGL------LS--IGYVLFATFLVGW-AAYL----VVPL--P-L--P--AALVLGAVVAPTDAVAAAAIAR------RV---G-------------L-P-----S------R----IT--------------------T--ILQGESLLNDATAITAYKV----------------ALA----AAV----------------
>PF00999_gr1_A_A0A0F4J620_9ACTN__781
---------------------------------FV---L---LLGAVVTV---PLG--D--R-------------------------LGL---P--APV---LMT--LGGV-V-V--P-A------V-P--NV----D--VPPEYILPLLL-P------------PLLYAS----AQ-R-T----SW----R-Q-F--A-----A-N---VRPILL------LA--VALVFVTTAAVAA-VANA----VVPL--P-V--A--AAVALGALVAPPDPVAATAVAG------SL---G-------------L-P-----R------R----MV--------------------S--ILEGEGLFNDVTAIVLYHV----------------AIG----AAV----------------
>PF00999_gr1_A_K7F841_PELSI_6746_1123
---------------------------------IL---L---ACLMKLGF---HPS--V--S-------------------------NIV---P--ESC---LLI--VVGL-L-L--I-K------V-G--ES----I--LKSDIFFLFLL-P------------PIILDA----GY-F-L----PL----R-Q-F--T-----E-N---LGTILI------FA--VVGTLWNAFFLGG-LMYA----VCII--G-L--L--ANLLFGSIISAVDPVAVLAVFE------EI---H-------------I-N-----E------L----LH--------------------I--LVFGESLLNDAVTVVLYHL----------------FEE----YAN----------------
>PF00999_gr2_A_U5DNE5_9CHRO_6392_835
---------------LQ-------I--------VI---A---VFAGIGAQ---VLG--E--T--------------L-KV-------PS----I--VFL---LLS----GL-L-L--G-S------EGL--GL----R--PELGVGLESLV-ALSVA--------I----ILFEGGL-N-L----SL----R-D-L--G-----R-V---SSSLRN------LV--TLGTGLTLAGGGM-AAHW----LGEF--P-W--Q--LAFLYASLVVVTGPTVIGPLLK------QV---A-------------V-D-----K------Q----VA--------------------T--LLEGEGVLIDPVGAILAVV----------------VLD----TIL----------------
>PF00999_gr2_A_S6AX47_PSERE_1038_1041
---------------LI-------G--------AL---L---VGASILVS---SVS--S--R--------------L-GI-------PI----L--VII---LAV----GM-V-A--G-V------DGP--GG----G--FSNYPLAYLVG-NLALA--------I----ILLDGGL-R-T----RV----S-S-F--R-----V-A---LWPALS------LA--TVGVLITTGLTGM-VAAW----LFDL--D-M--M--QGLLIGAIVGSTDAAAVFSLLG------GK---G-------------L-N-----E------R----VT--------------------A--TLEIESGSNDPMAVFLTVT----------------LID----MLV----------------
>PF00999_gr2_A_A0A0F7N6B4_9ACTN__1814
---------------LV-------A--------AL---V---LLVAVAAV---RLA--S--R--------------S-GL-------PS----L--LLY---MGI----GV-L-V--G-E------DGL--FG----D--FDDAELTQVFG-YAALA--------L----ILAEGGL-G-T----KW----S-E-I--K-----P-A---LPTAAV------LS--TAGVAVSVGVTAT-GAHY----LIGL--E-W--K--QALIMGAVVSSTDAAAVFSVLR------RV---P-------------L-P-----K------R----IT--------------------G--VMEAESGFNDAPVVILVVA----------------FST----SG-----------------
>PF00999_gr3_A_B4KJX2_DROMO_2266_24
---------------FS-------L--------VV---LTVAANFGGYIISL--T---T--L--------------P-RL-------I-----G--MLL---VGILF--QN-V-GWVD-L------D-G--DF----S--KVTGHLRKFAL-T------------IILTRA----GL-E-M----EP----E-A-F--K-----K-V---YKTILK------LG--IVPWIVEAAVMTV-MSHY----LLDL--P-W--M--WGCLLGSIIAAISPAVVVPCLF------RLRKGY------------GV-V-----K------G----IP--------------------T--LVVAVAGVDDALSVAIFGI----------------VST----IMFS---------------
>PF00999_gr3_A_H2LNR3_ORYLA_4444_48
---------------FG-------I--------TV---LFICAVVGGKLVTL--I---R--F--------------P-PL-------L-----G--MLL---MGLTL--RN-I-PVVT-D------M-H--ID----F--RWSGSLRNIAL-A------------VILARA----GL-G-L----DP----K-A-L--K-----K-L---KAVCVR------VA--AGPCLVEACTTAL-VSHF----LMGL--P-W--V--WGFILGFVLAAVSPAVVVPSML------LLQQGY------------GV-E-----K------G----IP--------------------T--LLMAAGSFDDILAITGFTT----------------CLG----MAFA---------------
>PF00999_gr3_A_A0A091LG31_CATAU__80
---------------FG-------I--------LF---LYFFAVIGGKIFGF--I---K--L--------------P-AL-------L-----G--MLL---AGFLI--RN-T-PYIS-D------V-Q--IN----I--HWSAALRNIAL-S------------IILTRA----GL-G-L----DP----K-A-L--K-----K-L---KAVCLR------LA--FGPCISETCTAAV-LAYL----FMHL--P-W--Q--WGFILGFVLGAVSPAVVVPSML------ILQGGY------------GV-E-----K------G----VP--------------------T--LLMAAGSIDDILAITGFNT----------------CLG----MAFS---------------
>PF00999_gr4_A_4czb_chainA_p001_1
---------------MA-------I--------GY---LGLALVLGVAIAEK--L---K--I--------------P-DI-------P-----L--LLL---LGLII--GP-F-LQII-P------S-D--SA----M--EIFEYAGPIGL-I------------F----------I-----LL-GGA---F-T-M--R-----L-L---KRVIKT------VDTITFLITLLISGFIF-NMVL----NLPY--T-S--P--VGYLFGAITAATDPATLIPVFS------RV---R-------------T-N-----P------E----VA--------------------I--TLEAESIFNDPLGIVSTSV----------------ILG----LFGL---------------
>PF00999_gr4_A_R6HUS2_9FIRM_1839_178
---------------IS-------V--------AL---MLITGFAMTRITKR--L---R--L--------------P-NV-------T-----A--YIL---SGVLL--GP-Y-VLNL-V------P-Q--DI----V--EGMDFLNDIAL-A------------F----------I-A-F-ST-GEF---F-R-F--S-----T-L---KKNGGK------VVVITVLEACLASIIVF-IVSF----FIGL--D-I--N--FSLVLGALASATAPASTVMTIR------QT---H-------------A-K-----G------D----FV--------------------D--TLLQVVALDDVVGLIAYSA----------------AIS----VALA---------------
>PF00999_gr4_A_A0A0A1VFB9_9BURK__255
------------------------W--------AL---LLAAATVAGYVQRY--S---G--L--------------P-KV-------V-----G--YTL---VGTIV--GL-L-GFSG-A------V-W--PL----Q--GIGLYLVELGV-A------------V----------V-L-F-EA-GGR---I-P-L--R-----W-F---RH-NPM------VLVQSIAESAFTYFAVY-WVML----WLDV--P-P--R--AAGPLALVAMAASPAVLTRVVA------DT---R-------------A-A-----G------P----VT--------------------D--RAIVLATLSSLYALTLGSA----------------HAE----LINR---------------
>PF00999_gr4_A_A0A0D5VCK0_9BURK__282
---------------FW-------A--------GL---ALLAAGLCGECFRA--W---R--L--------------P-RI-------S-----G--YAV---IGLIA--GA-A-GFGV-I------D-A--QS----A--TAARPLLDVAL-G------------L----------L-L-F-EL-GSR---L-D-L--R-----W-I---RR-NPW------LILSSVAEATLTFALVL-PVLL----FLKV--P-L--M--VATVLAAIAMATSPAMVIQLKT------EL---R-------------A-E-----G------Q----VT--------------------Q--RLLTLTALNSMYAVVIEKL----------------VSS----WLHQ---------------
>PF00999_gr5_A_A5FAS1_FLAJ1_2239_56
------------------------F--------SL---ILFIILLSPILLKK--I---N--I--------------P-GI-------I-----G--LII---SGVII--GP-H-G--L-N------I-L--AK----N--SAVDLFSTIGL-L------------Y----I----MF-I-A----GLE---L-D-M--N-----E-FKA-NRNKSL------LF--GFFTFILPLSIGF-PVCF----YLLK--Y-D--F--NASFLTAMFA-THTLVAYPIVS------KL-------------------GIAK--N------Q----AV--------------------A--ITVGGTILTDTAVLIILAV----------------IMG----SAQGS--------------
>PF00999_gr5_A_R5J1L9_9BACE_1839_113
------------------------F--------LL---VLLIILFAPMVLGR--L---R--I--------------P-HI-------I-----G--MIL---AGVVI--GE-H-G--F-N------I-L--AR----D--SSFELFGKVGL-Y------------Y----I----MF-L-A----GLE---M-N-M--G-----D-FKK-NRGKAV------VL--GLLAFVIPMALGF-ITNM----VLKY--G-F--I--TSVLLASMYA-SHTLVAYPIVI------RY-------------------GVSR--H------R----SV--------------------S--IAVGGTAVTDTLTLLVLAV----------------IGG----LFKGE--------------
>PF00999_gr5_A_B8HSD0_CYAP4_3440_219
------------------------F--------LI---IMAIMLVAPLLFER--L---R--L--------------P-GI-------V-----G--LIL---AGVIV--GP-H-G--F-G------L-L--ER----D--STIVLLGTVGL-L------------F----L----MF-M-A----GLE---T-S-L--D-----D-LKY-NADKAT------VF--GLATFAVPMLLGL-AAMM----LLGY--P-F--L--SSILVASCFA-SHTLLSLPIVS------KL-------------------GIMR--S------Q----AV--------------------T--VTLGGTLITNVLALLVLAV----------------VVK----AHQGN--------------
>PF00999_gr6_A_A0A165R7C0_9HOMO__480
----------------Q-------V--------GI---IILTTQLLSLVLGK--I---R--Q--------------P-KV-------I-----A--EVL---GGILL--GP-T-AFGR-I------P-T--DS----V--PYLSLVANIGL-C------------L----------F-L-F-LV-GLE---I-E-A--S-----M-IKK-NARLSA------TI--ALAGMCLPFGLGA-ALSV----PLYH--RVT--H--FMLFTGVAYSITAFPVLCRILTE-----LK---L-------------L-E-----T------T----VG--------------------I--VVLSAGVGNDIVGWTLLAL----------------SVA----LVN----------------
>PF00999_gr6_A_A0A177E5A4_ALTAL__619
----------------Q-------A--------GI---IIIFCRALNWPLSK--I---R--Q--------------P-RV-------I-----S--EII---GGIIL--GP-S-VMGR-I------P-T--ES----M--TNLNLVANLGL-T------------L----------F-L-F-II-GLE---V-D-L--R-----F-LLS-NWRPAL------NV--GLASMAIPFGLGC-AIAV----GLYN--EIA--I--FMLFIGVAMAITAFPVLCRILTE-----LK---L-------------L-M-----T------P----VG--------------------V--IVLSAGVGNDVVGWILLAL----------------CVA----LVN----------------
>PF00999_gr6_A_A0A0B2R0S9_GLYSO__1101
----------------Q-------I--------CL---VLVVSRGLAYLLKP--L---R--Q--------------P-RV-------I-----A--EII---GGIIL--GP-S-ALGR-N------K-P--RS----L--TVLDTLANIGL-I------------F----------F-L-F-LA-GLE---L-D-L--K-----S-LRQ-SGNRVL------AI--AMAGISLPFVIGI-GSSF----VLKQ--TAA--A--FLVFMGVALSITAFPVLARILAE-----LK---L-------------L-T-----T------N----VG--------------------R--TAMSAAAINDIAAWILLAL----------------AVA----LSG----------------
>PF00999_gr7_A_A0A0T6LMP3_9ACTN__603
---------------------------------GA---I---LLALGLLG---RLA--G--R-------------------------VGF---S--PIP---LYL--LAGL-A-F--G-Q------GGI--LP----T--A-SEEFVATGA-EIGVI--------L----L----LL-L-L----GLE---Y-S-A--S-----D-L---VTNLKT------QYPSGAVDFLLNAVPGA-VAAL----LLGW--G-P--VAAVAL--AGVTWISSSGVIAKVLGD-----LG---R-------------L-G-----N------R----ET--------------------P--VILGVLVIEDLAMAVYLPI----------------LTA----LLAG---------------
>PF00999_gr7_A_A1K3X4_AZOSB_1138_2919
---------------------------------AV---G---FGLALLLG---FIA--D--R-------------------------LRL---P--ALV---GYL--LAGI-L-I--G-P------ATP--GF----V--A-DVGIAGQLA-EIGVM--------L----L----MF-G-V----GLH---F-S-L--E-----D-L---LAVRRI------ALPGAVVQMAVATLLGM-GMAA----LWGW--N-L--GAGLIF--GLSLSVASTVVLLKALET-----RG---I-------------L-E-----T------V----NG--------------------R--IAVGWLVVEDLAMVVVLVL----------------LPP----LAGLL--------------
>PF00999_gr7_A_I1KPS4_SOYBN_1685_3882
---------------------------------VV---V---IVSATCGG---IAF--A--C-------------------------AGQ---P--VMT---GYL--LAGS-I-I--G-P------GGL--SF----V--S-EMVQVETVA-QFGVI--------F----L----LF-A-L----GLE---F-S-T--T-----K-L---RVVRAV------AILGGLLQIFLFMCLCG-ITAS----LCGG--K-S--SEGIFV--GAFLSMSSTAVVLKFLME-----RN---S-------------V-N-----G------L----HG--------------------Q--VTIGTLILQDCAVGLLFAL----------------IPV----LGGTS--------------
>PF00999_gr1_B_D9XEJ1_STRVT_6404_458
---------KEALLQ---------N--------TL---S---LLIPFVAY---AVA--E--Q-------------------------VHA---S--GVLAVVVVALY--LG-H-R--A-W------E----VD----F--ATWKMVAFVLE-S------------AVFALI----GL-Q-L----PV----V-L-RGEG-----A-K---AAWYAF------AV--FLVVVVTRFVWVY-PATFLPR-SREE--N-PTWR--GPF---VIAWAGMRGVVSLAIA------IP---L-------------THD-----G------H----RN--------------------L--ILFLTFTTVIGTLVVL--------------------GL---------T----LL-------
>PF00999_gr1_B_A0A0F4J620_9ACTN__781
---------GDATLQ---------I--------GL---T---VLVPFVSY---VVA--E--E-------------------------LQG---S--GVLAVLTTALF--LA-E-Y--A-T------D-A--DD----V--LGWEVIDVLVT-G------------VAFGLI----GL-E-L----HN----V-F-GVRE-----W-E---MAGWAA------AV--VAVVVAVRLAWLL-PAGWLAK-HEEI--P-LSWR--ESV---VMWWAGMRGVASVALA------IP---L-------------RDA-----G------D----RD--------------------E--IIFIAFAVIMATLVFQ--------------------GL---------T----LL-------
>PF00999_gr1_B_G3H6H9_CRIGR_8548_1045
---------NIRVIE---------P--------LF---V---FLYSYLSY---ITA--E--M-------------------------FHL---S--GIMAITACAMT--MN-K-Y--V-E------E-N--VS----Q--KSMKMLSSVSE-T------------LIFIFM----GV-S-T----VG----K-N-H--------E-W---NWAFVC------FT--LAFCLIWRALGVF-VLTQVIN-R-TI--P-LTFK--DQF---IIAYGGLRGAICFALV------PA---S-------------VFP-----R-----------KK--------------------L--FITAAIVVIFFTVFIL--------------------GI---------T----IL-------
>PF00999_gr2_B_K9WCQ7_9CYAN_7392_809
----------SEELK---------N--------LVVLAG---MWGLFGLAQI--R---S--E--------------S-GL-------M-----A--TVV---SGMVV--GA-S-A--L-P------E-E--RL----L--RRFKGQLTVLG-V---S--------V-LILL----SA-D-L----SI----A-S-I--F-----A-L---GWGSLF------TV--LVLMLGVRPISIL-LCTW----NSGL--N-WKFL--SWI---APRGIVSASVASLFIL------LT---Q-------------NGG-----A------S----IK--------------------A--LVFLTIMLTVFLARWV--------------------AQ---------------W-------
>PF00999_gr2_B_A0A0D1PNU9_PSEPU__1000
----------AGGLY---------P--------ILVISG---GLVVFALTNA--L---H--G--------------S-GF-------L-----A--VYL---CGLVL--GN-R-P--I-R------S-R--HG----I--LHMLDGMAWLA-Q---I--------G-MLVL----GL-L-V----TP----H-D-L--L-----P-I---ALPALG------LA--LWMILFARPLSVM-IGLP----FKAF--H-GKFI--SWV---GLRGAVPIILAVFPLM------AG---L-------------PHA-----Q------L----YF--------------------N--LAFFIVLVSLLVLPWV--------------------AR---------------L-------
>PF00999_gr2_B_A0A0X3T2V4_9ACTN__1795
----------ASGLY---------P--------IAVMAI---AVTAYAAGAL--A---H--G--------------S-GF-------L-----A--VYL---AALLL--GN-A-K--L-P------H-A--PA----T--RGFAEGLGWIA-Q---I--------G-MVLL----GL-L-V----TP----H-E-L--G-----D-D---VVPALV------VG--LALTVVARPVSVL-VSMA----PFRM--R-WKLL--SWA---GLRGAVPIVLATIPMV------GD---V-------------PDS-----R------R----IF--------------------N--VVFVLVIVYTLVLPRL--------------------AT---------------W-------
>PF00999_gr3_B_A0A091EUF9_CORBR__85
------------------------F--------VL---GLSMFAVFGSIYFG--F---P--G--------------S-GG-------L-----C--TLV---LAFVA--GV-G-W--S-E------K-R--EI----E--KIVAVAWNIFQ-P------------FLFGLI----GA-E-V----SV----T-S-L--R-----P-T---VGLCVA------IL--GIALVVRIIATFL-MVSFAGF-NFKE--K-VFVS--LAW---IPKATVQAAIGSLALD------TA---R-------------RHD-----E------K----YG--------------------M--DVLTVAFLAILITAPV--------------------IG-----------------------
>PF00999_gr3_B_F6VMF6_CALJA_9549_110
------------------------L--------VL---TMCVSAVLGSQRIG--L---L--G--------------S-GG-------L-----C--TLV---LSFIA--GT-K-W--S-E------K-M--KV----Q--KIITNVWDIFQ-P------------LLFGLV----GA-E-V----SV----S-S-L--E-----S-T---VGISVA------TV--SLALCVRMFTTYL-LMCFAGF-SFKE--K-IFIA--CAW---MPKATVQAVLGPLALE------TA---R-------------ISP-----H------S----YS--------------------K--DVMTVAFLAILITAPN--------------------IG-----------------------
>PF00999_gr3_B_A0A0S3P5X8_9NOSO__308
------------------------V--------AA---NLSLLLV-VLAEKF--P---F--F--------------S-GY-------L-----A--VMA---TGFFL--IE-L-D--A-L------A-R--RL----R--SGFDSLWTIAE-I------------VLFVLL----GA-S-I----QL----Q-V-L--E-----K-T---LVPGLV------IG--MGTLIGRAIGWYL-STLGSNW-NRRE--R-IFLL--PGN---SAKATVQAAIGAIPLA------QG---I-------------QG-------------------G--------------------E--TILAIAALSILVTAPL--------------------IP-----------------------
>PF00999_gr4_B_4czb_chainA_p001_1
----------VHEYV---------A--------PLVLGG---AMLLLYVGDD--L---L--P--------------S-I--------C-----G--YGF---SGYMA--VA-I-M--G-L------Y-L--GL----F--RAIVSFCDDLS-L------------LIFVFL----GA-C-I----KL----S-M-L--E-----N-Y---FIPGLL------VA--LARPLGVFLG-LI-GSKHSFK-EKLY--F-ALEG--PGV---VPAAAVTVGIEILKDK------IP---S-------------I-T-----K------Y----IT--------------------P--TDIAGT---IIIGTFM--------------------TI---------L----L-SV-----
>PF00999_gr4_B_R5J113_9FIRM_1940_192
----------IKDNK---------L--------IISVAL---LFAFCGVCAL--L---D--I--------------S-PL-------L-----G--CMM---MGTVY--TN---I--A-D------D-D--KL----F--KQLNYFSPPIL-L------------LFFVRS----GM-S-F----QL----D-A-L--V-----P-L---LVIGVS------YF--LVRILGKYAGAWL-GCRLVKK-DKLV--R-NYLG--LAL---IPQAGVAIGLAALGAR------TL---G-------------M-G-----S------D----LQ--------------------T--IILASSVLYELIGPGC--------------------AK---------L----A-L------
>PF00999_gr4_B_A1TJA4_ACIAC_2439_252
----------ASENT---------A--------FLLLTL---IAAGTAVAAH--M---G--G--------------S-AP-------L-----A--ALL---AGMLL--KQ-L-N--P-R------P-W--TW----P--RQLGTAASLLT-M------------LMFVLV----ST-V-A----AQ----A-D-W--S-----P-V---AGLVLA------LI--VARLVAKALGVAL-GNVGSGA-SWRQ--A-LWVG--CAM---TPMSSIALLIASQFVV------AS---S-------------T-G-----Q------L----IA--------------------R--VALPTILLMEVLGAVI--------------------AT---------V----A-IY-----
>PF00999_gr4_B_A0A0B1YEH2_9BURK__310
----------LDEHS---------F--------VALFGL---VMLAIAVAQA--L---K--L--------------S-TL-------L-----T--LLL---AGIIV--KN-L-E--A-R------P-Q--LW----P--EHFGTAGWLLT-V------------VLFVLT----LT-S-F----TW----G-D-I--A-----L-G---GLLAIA------LI--VTRLVAKLAGVVA-FAKPSGL-GMKQ--G-VALG--IAL---TPMSALSYLLVDDTYQ------LY---N-------------F-D-----P------H----LR--------------------A--IVMCTIVILQLVSPFV--------------------VY---------R----C-LS-----
>PF00999_gr5_B_A5FAS1_FLAJ1_2239_56
---------SEKHAH---------Y--------IF---VLSVVFFAAFLAEV--A---G--V--------------E-PI-------I-----G--AFV---AGLAL--NP-L-I--P-H------S-S--LM----N--RIEFIGNALFI-P------------FFLISV----GM-L-V----DI----S-VSG--P-----T-A---LIVAGT------LS--VVAIFGKWIAAFF-TQVVFKY-TKTE--R-QLIF--GLS---SAHAAATLAVILVGFK------AK---I-------------L-D-----E------N----IL--------------------N--GTIILILITCIVASFA--------------------TE---------K----A-AK-----
>PF00999_gr5_B_R6RSK4_9BACE_1839_115
---------NDNVMQ---------F--------IF---VLAMVFLGAGLMEF--V---G--M--------------E-GI-------L-----G--AFL---AGLVL--NR-L-I--P-H------V-S--LM----N--HLEFVGNALFI-P------------YFLIGV----GM-L-I----NL----R-VGH--G-----D-A---LKVAAV------MI--IMALTGKWIACWL-TQKIYKM-SALE--R-KLMY--GLS---TAQAAATLAAVLVGYN------II---L-------------L-N-----D------D----VL--------------------N--GTVLLILVTCVVSSLI--------------------TE---------R----A-AK-----
>PF00999_gr5_B_D9RSJ3_PREMB_2380_182
---------SDAVMQ---------F--------IF---ILAVVFLSAALSDA--V---G--L--------------E-GI-------F-----G--AFM---SGLIL--NR-F-V--P-K------V-S--LM----N--RIEFTGNALFI-P------------YFLIGV----GM-L-I----NV----R-LAG--S-----K-I---LWVVFC------IV--FFGTLGKAVAAYV-AARIFRM-SWLA--G-HMMF--GLT---SAHAAGAIAMVMVGRR------LE---L-------------F-G-----D------E----VL--------------------N--GIVIMILFTCVISTVI--------------------TE---------R----A-AQ-----
>PF00999_gr6_B_A0A165R7C0_9HOMO__481
---------GPSMFF---------M--------TV---TMLLLFGSAFFTDV--I---G--V--------------H-AI-------F-----G--AFL---AGLIV--PR-E-G--G-L------A-I--VL----T--EKLELVSIIFL-P------------LYFTIS----GL-S-T----DL----G-L-LNNG-----I-T---WGYTVA------IC--ALAYTGKFGGCTL-AARFAGF-SWRE--A-STVG--SLM---SCKGLVELIVLNVGLS------AG---I-------------L-S-----K------R----VF--------------------S--MFVLEALLLTFMTTPA--------------------VT---------V----L--------
>PF00999_gr6_B_C4JNR2_UNCRE_4944_644
---------GPSQSV---------V--------AL---TLLLALAAAFFTQV--I---G--V--------------H-AI-------F-----G--GFL---VGIIC--PH-D-G--G-F------A-I--KL----T--EKIEVIGALFL-P------------LYFALS----GL-N-T----NV----G-L-LDSG-----I-V---WGYVFA------IV--FIALIAKIVGGML-ASRFNGL-LWRE--S-ATIG--VLM---SCKGLVELIVLNIGLQ------AK---I-------------L-S-----L------R----TF--------------------T--IFVVMALITTFATTPL--------------------TL---------W----L--------
>PF00999_gr6_B_A0A151TLR9_CAJCA__1029
---------PVQEIY---------I--------CI---TLTLVLACSFVTDT--I---G--I--------------H-AL-------F-----G--AFV---VGVVM--PK-D-G--P-F------A-G--VL----I--EKIELVMSLFL-P------------LYFVSS----GL-K-T----NV----A-T-ISGG-----L-S---WAMLVL------VI--LTACFGKIIGTFL-VSLLCKV-PFRE--A-LALG--FLM---NTKGLVELIVLNIGKD------RK---V-------------L-N-----D------Q----TF--------------------A--ICVLMALFTTFITTPI--------------------VM---------A----V--------
>PF00999_gr7_B_D9T4G1_MICAI_9376_607
---------KDPEAL---------L--------LG---V---LGLTLLVA---GVA--A--K-------------------------LQV---S--AAVGAFLVGIA--LS-G-P--V-A--------H--HA----T--ELLSPLRDLFA-A------------VFFVFF----GL-V-T----NP----L-D-M--P-----P-V---LLPALL------LA--VVTMATKVATGYL-AARRAGI-AEPG--R-WRAG--LAL---TPRGEFSIVIAGLAVA------AV---Y-------------V-E-----P------K----LA--------------------A--LATAYVLITVVTGPLL--------------------AR---------L-------------
>PF00999_gr7_B_A1K3X4_AZOSB_1138_2920
---------GSRELF---------T--------LG---V---IAAAVSIA---FGA--Q--L-------------------------FGV---S--FALGAFFAGMV--MR-E-S--E-F------S-H--RA----A--QESLPLRDAFA-V------------LFFVSV----GM-L-F----DP----S-V-L--V-----E-Y---PLHVLG------VV--AVIIVGKSIAAAA-LVIAFRY-PLNT--A-LTVA--ASL---AQIGEFSFILAGLGMA------LG---L-------------L-P-----A------A----GQ--------------------S--LILAGALISIAANPFV--------------------FA---------T-------------
>PF00999_gr7_B_R0FIR8_9BRAS_1805_3890
---------ETNELY---------Q--------LA---A---VAFCLLVA---WCS--D--K-------------------------LGL---S--LELGSFAAGVM--IS-T-T--D-L------A-E--HT----L--EQIEPIRNLFA-A------------LFLASI----GM-L-V----NV----H-F-L--W-----T-H---VDILLA------SV--ILVIIIKTTIVTT-VVKGFGY-NNKT--A-LLVG--ISL---AQIGEFAFVLLSRASN------LH---L-------------I-E-----G------K----LY--------------------L--LLLGTTALSLVTTPLV--------------------FK---------M-------------
>PF01758_gr1_A_4n7w_chainA_p001_2
------------------------------------------------------------------------------LF-------P-----V---------WA--LLLS-V-A--A-Y------FRP--TT----F--TGIG-------YV---------LMLI----------M-F-A-MM-GVT---L-R-L--D-----D-F---KRVLSA------PV--AAATFLHYLIMPL-TALA----MLFR----M--P--PDLSAGMVLVGSVASGTASNVM-IYLAKGD-------------------V-----A------L----SV--------------------T--ISAVSTLVGVFATPLL--------------------TR---------L----Y-VD-A---
>PF01758_gr1_A_E0U732_CYAP2_3
------------------------------------------------------------------------------WV-------I-----L---------CI--LAGI-A-L--G-R------FFP--GV----A--QTLD-SIYQVSLP---------CLFF----------M-M-Y-PI-MVK---I-D-F--S-----Q-T---VKAAKK------PV--ILTLVVNWLIKPF-TMFA----QFFL--G-L--A--NSYIAGCILLGIAPCTAMVLMW-GYLSYSN-------------------Q-----G------H----TL--------------------V--MVAVNSLAMLFLYAPL--------------------GK---------W----L-LS-A---
>PF01758_gr1_A_C5AP16_BURGB_102
------------------------------------------------------------------------------WV-------A-----L---------CI--VAGI-L-L--G-Q------WLP--WL----F--QAIG-EVAQVNLP---------LIWV----------M-I-I-PM-LIK---I-D-F--G-----A-M---AQVKGR------GI--GVTLFVNWLVKPF-SMFG----WIFV--R-Q--L--DSYIAGLILLAAAPCTAMVFVW-SQLCKGD-------------------P-----Y------F----TL--------------------S--QVALNDAIMIVAFAPI--------------------VA---------L----L-LG-L---
>PF01758_gr1_A_A0A0S9RAU1_9A_414
------------------------------------------------------------------------------WI-------V-----L---------AM--VVGL-A-L--G-R------TID--GL----D--EALE-SIGSVSLP---------GLLV----------M-M-Y-PV-LAK---V-R-Y--D-----E-T---SRVTGR------LL--LASLVLNWLVGPA-LMLA----WLML--P----L--PEFRTGLIIVGLARCIAMVLIW-NDLACGD-------------------R-----E------A----AA--------------------V--LVAVNSVFQVFAFAAL--------------------GW---------F----Y-LQ-T---
>PF01758_gr2_A_B3E6G9_GEOLS_4
---------------------------------------------------------------------------------------------V---------MM--IAGF-L-Y--G-Y------LNP--A----------AA-WLKVLIIP---------FTFL---MV----YP-T-LK--LKK----V-I-E--G-----G-D---GKAQLL------TQ--LINFGIVPFIAYG-LGRLFFPEQPFA--A-LGLL--LAA---LLPTSGMTISWTGFAK------GN-------------------L-----E------A----AV--------------------K--MTVVGLILGSLATPFY--------------------VQ---------W----L-MG-A---
>PF01758_gr2_A_D4H8H3_DENA2_19
---------------------------------------------------------------------------------------------V---------SM--ILGL-I-G--G-G------FLF--D----------AH-PLKQLIIP---------ITFL---MV----YP-T-LN--IRS----I-F-K--G-----R-D---TKLQII------TQ--IINFILIPLIVYC-LGKIFFTGFGLW--A-VGLF--LIG---VLPASGMTISWTGFAK------GN-------------------K-----E------A----AT--------------------K--MLVFGLIIGAMAAPVY--------------------TK---------V----F-MG-A---
>PF01758_gr2_A_D7B2T0_NOCDD_35
---------------------------------------------------------------------------------------------L---------AA--VAGL-A-A--G-L------LLP--V----------GP-AAEHVVLP---------ALLA---ML----TA-Q-MD--AAH----V-G-E--V-----G-A---RTLVAV------SL--ALNFVFTPALAWA-LGAGLLGGEPDL--R-IGLL--LLL---VTPCTDWYLVFTAVAR------GH-------------------T-----G------I----AA--------------------A--LLPVNLVLQLALLPVY--------------------VL---------L----L-GG-R---
>PF01758_gr3_A_A4G2H8_HERAR_1
----------------------------------------------------------------------------------------------------------------V-I--A-M------SVP--G----------TT-TAESAINP---------ALAF---ML----FV-T-FL--QVP----L-A-E--LGQAL-K-Q---VRFLAA------LL--IANFIIIPILVFV-LVGLFLD-DQML--R-FGVM--LVL---LAPCIDYVVTFAHLGR------AD-------------------A-----R------L----LL--------------------A--STPVLLIVQMLMLPVY--------------------LS---------L----M-LG-SDVA
>PF01758_gr3_A_A0A0A7LDE9_9E_14
---------------------------------------------------------------------------------------------Y---------WI--ILGV-A-M--A-L------LIP--IG---------DF-S-SNLLII---------VLII---QM----TL-S-MD--GLT----L-N-S---ENIK-K-N---KRPILY------SV--IGCFGISAGVTLI-IGSFFSG-HQDL--W-NGWV--LLA---AVPCAVSCVTMSFYLK------GN-------------------T-----T------M----CV--------------------L--ALAVVYFLALALTPLI--------------------TL---------V----M-LG-EAV-
>PF01758_gr3_A_A0A0F2CAZ4_9M_17
---------------------------------------------------------------------------------------------V---------AI--ATGS-L-L--G-A------FAP--AA---------AT-RVSAFADP---------LILV---LV----GA-L-FF--TLR----L-D-G--LSSLR-R-A---PRTMLL------AL--GMNFLIVPLVALV-LTALL-P-GEAL--R-LGVL--IYC---LAPCTDWFLGFTRLAG------GD-------------------T-----T------T----GA--------------------A--LIPVQLVLQLLLYPVW--------------------LG---------L----F-AG-EHVD
>PF01758_gr4_A_V4UPB8_9ROSI_5
-----------------------------------------------------------------------------TLF-------P-----V---------WV--ILGT-I-I--G-I------YKP--SA----V--TWLT-DLFTIGLG------------F----------L-M-L-SMGLT----L-T-F--E-----D-F---RRCLRN------PWTVGVGFLAQYLIKPM-LGFV----IAMTL-K-L--S--APLATGLILVSCCPGGQASNVA-TYISKGN-------------------V-----A------L----SV--------------------L--MTTCSTIGAIVMTPLL--------------------TK---------L----L-AG-QLVP
>PF01758_gr4_A_A0A067DF92_CI_42
-----------------------------------------------------------------------------TAF-------P-----I---------WV--SLGC-L-L--G-L------VKP--SS----F--NWVP-KWTIIGLT------------L----------T-M-L-GMGMT----L-T-L--D-----D-L---RGALAM------PKEIISGFVLQYSVMPI-SGFL----VSKLL-N-L--P--SHYAAGLILVGCCPGGTASNIV-TYIARGN-------------------V-----A------L----SV--------------------L--MTAASTLSAVVMTPFL--------------------TA---------K----L-AG-QYVA
>PF01758_gr4_A_BASS5_ARATH_144
-------------------------------------------------------------------------------------------------------GI--LLST-I-L--A-L------VYP--PS----F--TWFP-RYFVPGLG------------F----------M-M-F-AVGIN----S-N-E--R-----D-F---LEALKR------PDAIFAGYIGQYLIKPL-LGYI----FGVIA-N-L--P--TSIGAGIMLVSCVSGAQLSNYT-TFLTDPS-------------------L-----A------A----SI--------------------V--MTSISTATAVLVTPML--------------------SL---------L----L-IG-KKLP
>PF01758_gr1_B_4n7w_chainA_p001_2
--------------------------------------------------------------TISVDVVGMLKSILQ-IV-------V-----I--PIT---AGLVI--HH-T-F--T-K------T-V--KR----I--EPYLPAMSMVC-I------------LA--------IISA-V----VA----G-S-Q--S-----H-I---ASVGFVVI----IA--VIL---HNGIGLL-SGYW----GGKLF-G-F--D---ES------TCRTLAIEVGM--------QN-----SGLAATLGKIY-F-S------------------P--------------------L--AALPGALFSVWHNLSG--------------------SL-----------------------
>PF01758_gr1_B_B7KE34_CYAP7_4
--------------------------------------------------------------NLTVPWETIVLSVLI-YV-------G-----L--PLI---AGIYS--RY-W-I--F-K-HKGREF-E--RK----F--LHYLNPIAISA-L------------LI--------TLVL-L----FA----F-K-G--E-----L-I---VNNPLHIL----LI--ALI---QTNFIFF-ISYV----AALKL-N-L--S---YE------DAAPAALIGAS--------NH-----FEVAIATAVIL-F-N-----S------G----AA--------------------L--ATVVGVLIEVPVMLML--------------------VE-----------------------
>PF01758_gr1_B_V5BZ08_9GAMM_121
--------------------------------------------------------------AITVPWATLITSVVL-YI-------V-----I--PVI---LAQLW--RL-Y-L--M-K-K--GLA-F--DS----A--MAKIGPWSIAS-L------------LA--------TLVL-L----FA----F-Q-G--E-----A-I---LKQPLVIA----LL--ALI---QVFFNSA-LAYW----LNRTV-G-E--K---HN------IACPSALIGAS--------NF-----FELAVAAAISL-F-N-----S------G----AA--------------------L--ATVVGVLIEVPVMLLV--------------------VR-----------------------
>PF01758_gr1_B_A0A0S9RAU1_9A_414
--------------------------------------------------------------SAEFSIWSITVSVLV-FL-------G-----I--PLV---AGWAT--RT-I-G--E-R-TKGRDY-E--ST----F--LPRIGPWALYG-L------------LF--------TIVV-L----FA----L-Q-G--D-----A-I---TSRPLDVV----RI--ALA---YFAITFA-LGMV----LGHAL-R-L--G---YA------KTATLAFTAAG--------NN-----FELAIAVAIGT-F-T-----S------G----QA--------------------L--AGVVGPLIEVPVLVGL--------------------VY-----------------------
>PF01758_gr2_B_A0A0C1YJF3_9C_14
--------------------------------------------------------------VVEIPMAEVFKQIVI-IV-------F-----L--PLI---LGVVT--RM-V-L--I-A-QVGQAK-N--KN----L--KHKFPAFSTLG-V------------LG--------IVFV-A----MA----L-K-A--K-----D-I---LSNPMM-LLSFLVP--LAI---LYTINFV-LSTV----VGKL--A-F--N---RG------DAIALVYGTVM--------RN-----LSIALAIAMTA-F-G-----E------A----IA--------------------I--IIAMAYIIQVQAAAWY--------------------VK---------F-------------
>PF01758_gr2_B_D4H8H3_DENA2_19
--------------------------------------------------------------TVEVDMLHMFRQICL-FV-------F-----L--PLL---AGVST--QA-Y-I--R-K-RHGNEA-T--NK----Y--KPKFPPFSALG-V------------TL--------IAFV-A----MS----L-K-A--K-----N-I---IANPAD-LITIMIP--LVV---FYLTSYI-LLSI----IGRL--F-F--K---RE------DAIAMVFGVVM--------RD-----LSIALAIAMTA-F-G-----K------E------------------------------STIALLISLAYVIQI--------------------QS---------A-------------
>PF01758_gr2_B_D7B2T0_NOCDD_35
--------------------------------------------------------------AAMVDAATLAESVLL-VL-------V-----V--PLA---LASVL--RW-A-S--Y-R-FKGAAW-E--RY----V--TGPASRLVLPL-L------------YA--------AVLA-M----FA----W-Q-A--R-----T-V---LEHGAD-LLALLPP--LAV---FFVALPL-IATG----LSRM--L-L--P---AD------QGVTLVMTTTA--------RN-----SPIALAVAVAA-F-P-----D------R----IA--------------------V--ALVVGPLVELPVLALL--------------------AQ---------L-------------
>PF01758_gr3_B_A0A0S7ZIM2_9S_8
-----------------------------------------------------------------FSLLILLKNLFF-LI-------V-----I--PFA---LGGIL--KF-L-L--R-G------V-L--TR----L--KKLKPTLSTLS-A------------IF--------IILL-S----VA----L-R-A--E-----I-I---GQYPVI-ILWGVFT--SAL---YYLLSFL-VSLY----ISRAL-R-F--N---HE------TAIPIIYQNGS--------RN-----LPVAMVVALTS-F-K---H--------F----SF--------------------L--GVAACILAQFPIAALF---------------------------------------------
>PF01758_gr3_B_A0A0S9NDW5_9B_9
-----------------------------------------------------------------VRPGPFVQAFVW-LI-------A-----V--PLL---LALAC--QR-W-A-----------------R----V--NAALALLPVPA-T------------AL--------VLLV-V----VA----A-V-L--P-----Q-L---GRAGPA-ALRAVPV--YIV---FALLAPA-LGWQ----LARRA-R-L--P---AP------AARAVAFSAAT--------RN-----ALVVLPLALAV-P-G---AVP------L----LP--------------------A--VVVAQTLVELVAELVY--------------------IR---------WLARL---------
>PF01758_gr3_B_F5XS36_MICPN_11
-----------------------------------------------------------------ATVASAGPTLLT-WF-------L-----I--PAA---AGLGL--RL-V-L--R-L------A-V--PG----I--VAVVDRA-VPM-I------------AA--------LIDA-I----FA----G-N-V--G-----T-I---LVNPTA-FAWVLVV--VFL---FFAATYV-LGEA----VARLL-R-L--R---YP------EHALLTMTTSA--------RN-----APLMLAVTTIA-L-P---DQP------V----VH--------------------A--AIILGMLIEFPHLTAI--------------------TH---------LLRHQ---------
>PF01758_gr4_B_A0A067DF92_CI_42
-----------------------------------------------------------------VDAMGLFMSTLQ-VV-------L-----L--PVL---GGAFL--NQ-Y-F--H-S------L-V--KF----V--SPLMPPIAVGT-V------------AI--------LCGN-A----IA----Q-S-A--S-----A-I---LTSGPQVA----LA--AFL---LHASGFF-FGYV----LARML-G-I--D---VA------SCRTISIEVGM--------QN-----SVLGVVLASQH-F-S-----P------M----AA--------------------V--PCAVSSVCHSIFGSVL--------------------AG---------IWRRS---------
>PF01758_gr4_B_D2TSP4_CITRI_55
-----------------------------------------------------------------VDVMGMLLSILQ-IV-------V-----I--PIA---LGLAI--HH-L-F--P-R------V-V--RA----V--EPYLPAFSMVC-I------------LA--------IISA-V----VA----G-S-A--S-----H-I---ASVGFVVI----LA--VIL---HNTLGLL-GGYW----GGRLF-G-F--D---ES------TCRTLAIEVGM--------QN-----SGLAAALGKIY-F-G-----P------L----AA--------------------L--PGALFSVWHNLSGSLL--------------------AG---------YWSGK---------
>PF01758_gr4_B_M0T3B3_MUSAM_657
-----------------------------------------------------------------VDAAGLAISTFQ-VV-------L-----V--PTI---VGVLS--HE-Y-F--P-K------F-T--ER----M--ITLTPLIGAIL-T------------AL--------LCAS-P----IG----Q-V-A--E-----V-L---KAQGAQLI----VP--VAL---LHAAAFA-LGYW----FSRLS-S-F--G---ES------TSRTISIECGM--------QS-----STLGFLLAQKH-F-N-----P------L----VA--------------------A--PSAVSVVFMVLGGSAL--------------------AV---------FWRNK---------
>PF03390_A_5a1s_chainA_p001_1
---------------------------------------------------------------------------------------V-----M--IFL---VAAYF--VY-A-G--I-F------T-Q--KE----I--DAISNVMDKFL-N-----LFIA---V-LITG----AI-LSV----NR----K-L-L--L-----KSL----LGYIP------TI--LAGIVGASLFGIV-IGLCFGI-PVDR--I-MMLY--V--------------------------------------------------------------------------------------------------------------------------------------------------------
>PF03390_A_D5DQF3_BACMQ_3044_4
---------------------------------------------------------------------------------------I-----L--SLL---VPSVL--VF-Y-N--V-L------N-P--AS----M--EAVTTLMKTFL-Y-----LYIS---C-LVAG----SI-LGM----NR----K-V-L--I-----QGF----TRMFV------PL--VLGTLAAVAAGVA-VGTLFGY-GAKH--T-FFYI--V--------------------------------------------------------------------------------------------------------------------------------------------------------
>PF03390_A_T0VIT8_9ENTE_3244_56
---------------------------------------------------------------------------------------I-----L--SLL---VPSIL--VF-F-N--L-V------N-P--NI----L--ESADILMKQFL-Y-----FYIA---C-LVCG----SI-LGM----NR----K-I-L--V-----QGL----MRMII------PM--MIGMICAMGVGTL-VGVLLGL-EWQH--T-LFFI--V--------------------------------------------------------------------------------------------------------------------------------------------------------
>PF03390_A_X2H6H9_9GAMM_5246_72
---------------------------------------------------------------------------------------I-----C--ATF---IPSAL--VY-Y-G--I-L------P-T--PV----V--QATTKFYKDIL-Y-----LYIC---C-IIVG----SI-MNM----DK----R-T-L--I-----QGF----LKIFG------PM--VCGEIVGMLVGVG-VGYLLGL-SPFE--T-FFFL--V--------------------------------------------------------------------------------------------------------------------------------------------------------
>PF03390_B_5a1s_chainA_p001_1
ITHRETAVG---------------M--------VLSTTC---FLLAYVVAKK--I---S--I--------------H-YF-------A-----W--MVL---IVAAL--NA-S-G--L-C------S-P--EI----K--AGAKRLSDFFS-K-----QLLW---VLMVGV----GV-CYT----DL----Q-E-I--I-----DAL---TFANVV------IA--AIIVVGAVVGAAI-GGWLIGF-YPIE--S-SITA--GCM---ANRGGSGDLEVLSACN------RM---N-------------L---------------------------------------------------------------------------------------------------------
>PF03390_B_T0VIT8_9ENTE_3244_56
FDIKKMGAG---------------V--------LTACTL---FIAGSLLQHL--T---G--F--------------P-GP-------V-----L--MIV---LAAFL--KY-L-N--V-V------P-A--ET----Q--HGSKQLYKFIS-G-----NFTF---PLMAGL----GL-LYI----PL----K-D-V--V-----GTL---SVSYFL------VV--ISVVFTVIATGFV-VSRFMNM-YPIE--A-AIIS--ACQ---SGMGGTGDVAILSTAD------RM---N-------------L---------------------------------------------------------------------------------------------------------
>PF03390_B_X2H6H9_9GAMM_5246_72
IDVTTFASG---------------V--------LLAAIL---YMIGMIGHKL--T---G--I--------------P-AP-------V-----G--MLF---AAVFV--KL-V-S--G-V------S-P--KV----L--SGSQVVYKFFQ-T-----SVTY---PILFAV----GV-AIT----PW----D-K-I--V-----AAF---TITNLI------VI--VCTVVSLVTTGFF-VAKKLGM-YPID--A-AVIS--CCQ---SGQGGTGDVAILTAAE------RM---E-------------L---------------------------------------------------------------------------------------------------------
>PF03390_B_A0A0D6DWJ5_9LACT__213
LDAQQIGVG---------------L--------LFSFSL---LMVGNILNNF--F---K--V--------------H-EY-------A-----F--MII---IVFII--KA-T-D--T-V------P-K--KL----E--DAVVMFNQVIM-T-----NLTH---AVLAGI----GL-ALI----DL----K-T-L--A-----SAF---TWQFVV------LC--LTSVIAMGLTSWF-LGLALGM-YPVE--T-AIGA--GIN---NSMGGTGNIAVLSASD------RM---E-------------M---------------------------------------------------------------------------------------------------------
>PF03547_gr1_A_A0A091JD09_9AVES__2
--------------------------------------------------------------------------------LFP----------ALLECF---GII----LC-GYIAGR-N------I-I--TT----QAKGLGNFVSRFAL-PALLF--------K--------------N----MV----V-L-N--F-----S-N---VN--WSFL----CS--ILV---AKAAVFF-LVCV----LTLLA-S-E--N---FS------KAGLFPIFATQ--------SN----DFALGYPIVEAL-Y-Q-----T------T----YL--------------------Q--YIYLVAPISLMMLNPV--------------------GFIFCE-------------------
>PF03547_gr1_A_A0A0D3B1H7_BRAOL__72
--------------------------------------------------------------------------------VIE----------AMVPLY---VAL----IS-GYGSVK-N------I-F--TR----QCDAINQLVYYFTL-PLFTI--------E--------------F----TA----H-V-D--P-----F-N---MN--YRFI----AA--DVL---SKIIIIA-VLAF----WAKYS-K-G--S---YC------WSITSFSLCTL--------TN----SLVVGVPLAKAM-Y-G-----Q------E----AV--------------------D--LVVQSSVFQAIVWLTL--------------------LLFVLE-------------------
>PF03547_gr1_A_J3JB31_9LACO_6-17_96
--------------------------------------------------------------------------------SVE----------SVVEII---LVI----AL-GFYLRK-N------K-F--DE----FKTSISFLIMNIAL-PASIF--------V--------------S----VL----K-Y-T--R-----D-K---LV-SLGGL----LY--ALG---SFALGYL-VAWL----LTKIL-R-I--R---PG------RRGTFINMFVN--------AN----TIFIGLPLNLAL-F-G-----E------K----SM--------------------P--YFLIYYVMNTVSTWAV--------------------GVFFIS-------------------
>PF03547_gr2_A_gr2_A_A0A067KY45_JA_9
--------------------------------------------------------------------------------SSI----L-----M--ITG---LGTFL--AL-V-D--I-L------K-G--DA----R--KHVNNVVFYVF-SA-----------LVGT-----------K----LA----E-T-I--T-----E-S---IVKMWFMP----LN--ILI---TFIIGSM-LGWI----LVQLT-R-P--P---SH------LRGLIVGCCAA--------GN----LGNMLLIMIPAI-C-K-----E------K----GG--------------------L--AYVSLSMAIGAVYLWT--------------------YVYNIV-------------------
>PF03547_gr2_A_gr2_A_J4KPZ8_BEAB2__50
--------------------------------------------------------------------------------VFE----V-----C--VSL---PGYII--AR-L-G--Q-F------D-A--DK----Q--KFLANLNVSLF-TC-----------LIFT-----------K----LA----S-Q-L--S-----E-K---LSDLAIIP----AI--FVV---QTLVSWT-VAVV----VAKLF-R-F--N---RR------ASNFVIAMGVF--------GN----SNSLPISLVLSL-S-Q-----T------I----AG--------------------I--LYLLIFQQLGQLVRWS--------------------WGYHVL-------------------
>PF03547_gr2_A_gr2_A_A0A165SM41_9A_84
--------------------------------------------------------------------------------ALE----L-----L--TCF---AGYAA--AR-R-G--L-L------D-R--VT----V--KHLSKLCTSLF-LC-----------LLIV-----------Q----MG----P-E-L--T-----S-F---LSRYWIIP----LW--GLV---STVVALL-LGWA----GQRLF-R-L--K-------------HWTIIACGR--------PN----SNALPLLLLQSL-E-S-----T------G----VA--------------------Q--SLLLLNAIVQQVVTFQ--------------------LSPPVL-------------------
>PF03547_gr1_B_A0A091JD09_9AVES__2
----------------------------------------------------------------------------N-PI-------V-----F--MVF---IGI-A--SN-F-I--L-G------KIP--EYL---E--NFLD-GLGSSFSG------------SALFYL----GL-T-MV--GQT----K-K-L--T-----K-M---FVALIL------LI--TAKLLMMPFLCRE-MVELLDK-STSL--S-NYAF--LYG---VFPAAPGVAIFASQFN------ME-------------------V-----G------I----IT--------------------S--GMVISTFVSAPIMYVS--------------------AW---------L----L-T------
>PF03547_gr1_B_A0A022RHJ8_ERYGU__23
----------------------------------------------------------------------------N-PN-------S-----Y--ACI---LGI-T--WA-F-L--N-R------EMP--SVM---E--GSIL-IMSRAGTG------------TTMFSM----GL-F-MA--LQE----K-V-I--A-----C-G---ASLTVF------GM--ALRFIAGPLAMAL-ASFAVGL-HGDV--L-RIAI--IQA---ALPQSITSFIFAKEYG------LH-------------------A-----D------V----LS--------------------T--AVIFGMIVSLPVLIAY--------------------YA---------I----L-E------
>PF03547_gr1_B_H2MSZ7_ORYLA_14-1_31
----------------------------------------------------------------------------N-PI-------V-----F--MVV---IGI-I--AH-F-V--L-H------TIP--PFM---A--EFVD-GLANSFGG------------AALFYL----GL-T-MV--GQL----R-K-L--T-----R-T---VVTLIL------LT--TAKLLLMPLICKD-MVDLLDN-NSSL--S-DFAF--LYG---VFPTAPSVAIYAVYYN------AE-------------------L-----Q------V----VT--------------------S--GMVISTFLSAPIMYLS--------------------AW---------L----L-T------
>PF03547_gr2_B_gr2_B_A0A135LR38_PE_1
----------------------------------------------------------------------------D-VA-------I-----I--CTI---LGT-V--LG-L-V--F-D------GVF--NAW---L--TASI-RNIGELFT------------T----------L-Q-I-FMVGC----K-L-G--ITFER-M-V---AGNSAV------KA--ITTIFIVRLVAWP-ALSVART-HLLG--D-DPML--WFS---MMLMPAGPPALVISGL------AE-------------------L-----A------Q----AS--------------------E--MVIAKTLTIMYALS-P--------------------FV---------C-------------
>PF03547_gr2_B_gr2_B_D7KJ74_ARALL__10
----------------------------------------------------------------------------A-PS-------T-----I--AAL---IAL-A--VG-L-N--G-N-------AP--LRV---I--EDSV-SLLGDGAI------------P----------V-L-T-LIVGG----N-L-L--NGLRG-S-G---M----K------SV--IMGVVVVRYLLLP-ILGVHLG-LV-T--S-EPLY--QFV---LLLQYVVPPAMNLGTI------TQ-------------------L-----F------G----SG--------------------E--SECSVILFWSYVLASV--------------------SL---------T-------------
>PF03547_gr2_B_gr2_B_J4KPZ8_BEAB2__51
----------------------------------------------------------------------------N-PP-------L-----W--AML---IAV-L--VA-S-I--E-E------SFV--KNS---V--TSAI-QSSGGVAV------------P----------L-I-L-VVLGA----N-L-A--RNTMA-N-P---DIDMET------KL--LIASLLSRMLLPT-IIMTAYV-NVSL--D-DPIF--VIV---CFLLVGAPSALQLAQI------CQ-------------------I-----N------N----VY--------------------E--KTMGRLLFQSYVIWIL--------------------PS---------T-------------
>PF03601_A_A0A0N1KJD5_9B_21
------LNG---------------V--------LFVALF-AAVTRIASIPAI--L---G--L--------------S-PL-------I-----V--GIV---AGAIY--GN-A-L--R-G------M-P--EW----A--AGVNFSARKLL-R------------IAVAFF----GL-R-V----SL----Q-E-I--A-----Q-V---GLPGLA------ES--VLIVVSTLVIGTW-AGKIMKL-DRDT--A-LLTA--AGS---AICGAAAVLAFESTLQ------SK-------------------P-----H------KSAM-AV--------------------G--SVVLFGTLSMFLYPVL--------------------FK-----------------------
>PF03601_A_D9RRG3_PREMB_23
------LHG---------------V--------LLITLF-CAAFYIGDMGWV--L---S--L--------------S-PM-------V-----V--GII---LGMLY--AN-S-L--R-N------L-P--DW----V--PGIAFCGKRVL-R------------FGIILY----GF-R-L----TF----Q-D-V--V-----A-V---GFPAII------VD--AIIVCGTILLGVL-VGRLLKM-DRSI--A-LLTA--CGS---GICGAAAVLGVDGAIR------PK-------------------P-----Y------KTAV-AV--------------------A--TVVIFGTLSMFLYPIL--------------------YR-----------------------
>PF03601_A_R7JE06_9PORP_136
------LHG---------------I--------LLIALF-CSAFYIAEFDFI--L---S--F--------------S-PL-------I-----V--GII---LGMLY--AN-S-L--R-H------L-P--EW----V--PGIQFCTKQIL-R------------AGIVLY----GF-K-L----TF----Q-S-V--L-----A-I---GLPAIL------ID--SIIVIATILLGIF-LGRVLKM-DKDL--A-LLTS--TGS---AICGAAAVLGAEPVVK------SE-------------------A-----H------KTAV-AV--------------------S--TVVIFGTISMFIYPAL--------------------YR-----------------------
>PF03601_B_long_D4M3E7_9FIRM_3
-----LTRT---------------L--------AIIPIT---LVLSLVRAKSAAR---A--F--------------P-MF-------I-----L--YFI---IAAVI--TT-V-C--M-V------S-A--DV----F--APLKELSKFFI-I------------M----------A-M-A-AI-GLN---S-N-V--V-----K-LVK-SGGKPI------LL--GASCWVGITVVSL-AMQH----VM---------------------------------------------------------------------------------------------------------------------------------------------------------------------
>PF03601_B_long_R5UY26_9BACE_4
-----LTRA---------------L--------WIIPMA---FATSFIFKSKGQ-------I--------------P-WF-------I-----F--FFV---LAMVV--NT-Y-L--L-D------V-P--QL----G--AAINGIARKTL-T------------I----------T-M-F-FI-GAS---L-S-L--D-----V-LKA-VGIKPL------LQ--GVLLWVVISLSTL-AYIY----FV---------------------------------------------------------------------------------------------------------------------------------------------------------------------
>PF03601_B_long_I2GG00_9BACT_55
-----FSQN---------------V--------LLGLAA---FAISVYWTYSHKE---R--F--------------P-KF-------V-----L--GFI---GASLL--FS-F-V--L-S------S-T--IE----P--GSLKSLQGLWF-A------------L----------A-F-T-SI-GLE---T-N-F--A-----D-LIN-QSRKPL------YA--FLIAQAFNIGVTL-VIAY----FL---------------------------------------------------------------------------------------------------------------------------------------------------------------------
>PF03616_gr1_A_A0A083ZW09_9GAMM__18
----DTYGT---------------L--------VAATLV---LLLGGKCVRSIPLL--R--Q--------------Y-TI-------P-----A--PVAGGLLVAVA--LL-V-M--K-K------V-A--NW----E--ISFMSLKDPLM-L------------AFFATI----GL-N-A----NL----A-R-L--R-----A-G---GKALVI------FL--FVVIGLLVVAIGI-GMAT----MLGL--D-P--L--MGL---IAGSITLSGGHGTGAK------VF-------------------E-----RYGFENAT----EV--------------------AMACATFGLVLGGLIGGPV--------------------AR---------Y----L-VKN----
>PF03616_gr1_A_W4EQI7_9BACL_2361_170
----NQITT---------------V--------FLAVAL---LTLGSFIIKKIGVL--Q--R--------------F-CI-------P-----A--PVVGGLIFAAL--AT-I-L--Q-A------T-G--TL----E--ISLTSLQSLFM-I------------TFFTTV----GL-G-A----SF----K-L-V--K-----L-G---GKLLII------YW--LACGFLALMVIGV-SLAS----LFGI--D-P--L--IGM---MAGAVSMEGGHGSAAQ------TL-------------------E-----DLGISSAM----TI--------------------GAAAATCGLVAGGLIGGPI--------------------VK---------Y----L-ITK----
>PF03616_gr1_A_R6GSN2_9FIRM_3364_257
----DMYQT---------------I--------AVAVVV---LMLGKFLKERVELL--E--R--------------F-CI-------P-----A--PVIGGVIFAIF--TC-L-C--Y-V------T-G--IA----E--FSFDILKEVCM-V------------FFFTSV----GF-Q-A----NL----K-V-L--K-----S-G---GRALIV------FL--GLVITLILCFLAI-GLAK----LLHI--S-P--L--VGL---CTGSIPMIGGHGTAGP------VL-------------------E-----DFGVKGAS----TL--------------------CTAAATFGLIAGSVMGGPV--------------------GK---------R----L-IEK----
>PF03616_gr2_A_X5DTG1_9CORY_6374_4
----TLLTD-------W-------I--------SL---L---LVIGNLLRRHVPVF--R--S--------------L-LL-------P-----S--PITA--GLL----GL-G-P--Q-V------L-G--VI----G--LSD--AMGDYT-TLLIA--------L----VMPYSMR-F-D----R-------S-V--R-----R-G---AKTMWS------FS--TGMFLGQWGVFIL-LGAV----PVGT--E-D--W--FGMMLPVGFVFGTAAAVGSSLE------AA-------------------GA----T------A----AS--------------------S--LGFTSATAAIVGGIII--------------------AN---------W----G-IRR----
>PF03616_gr2_A_W9BEF6_9BACI_5351_15
----AFMID-------I-------I--------SG---L---LLAGTILRAKLKWM--Q--A--------------L-FL-------P-----A--SMIA--GFI----GL-G-P--N-G------F-D--WL----P--FSD--QFSSYP-GLLIA--------V----IIPIGAA-K-V----NL----K-E-I--I-----H-R---VREMWS------FS--MLLTLLMWGAGAL-FGLI----PLDL--P-T--G--FGLILGAGFLHGTAAAIGEGFQ------YY-------------------GW----D------E----AM--------------------D--LAMTSATIAVLGGLVL--------------------VK---------R----S-TEK----
>PF03616_gr2_A_C3WAR1_FUSMR_5359_26
----DFLKS-------L-------L--------GV---F---LLLGVFIRAKVKIF--Q--K--------------T-FI-------P-----A--GIIG--GFL----LL-G-P--Q-C------F-D--LL----P--VPN--IYSLLP-GVFIV--------P----VVPLGLS-I-G----AK----N-K-E--A-----D-F---LKNIFP------LM--GIGLVVSLFQFAI-GYGT----FSNL--Y-D--V--FGIELAIGFVHGTAGTLGNILS------GL-------------------YW----Q------T----SQ--------------------G--VATTTATGGILIGIAL--------------------IN---------W----A-ARH----
>PF03616_gr1_B_A0A083ZW09_9GAMM__18
-------------------------MVETIAMIAI---CLTAGNFVAGLLKG--T-AFE--L--------------P-IF-------V-----C--VLF---IGVIL--SN-T-LSAT-GF-----Y-T--VF----E--RAVSVLGNVSL-S------------L----FLAMALM-S-L----RL----W-E-L--A-----S-L---ALPMLA------IL--AVQTLVMALYAIF-VTYR----VMGK--N-Y--D--AAVLAAGHMGATPTAIA--NMQ------AITDRF------------G----------------------------------------------------------------------------------------------------------
>PF03616_gr1_B_W4EQI7_9BACL_2361_170
-------------------------FLFQVFIITF---CMAVGTYLGTLFSE--A-TFV--L--------------P-GY-------V-----G--AMF---TAVIV--RN-V-LDKI-KP-----H-S--VH----M--KSVNLIGDVTL-G------------I----FLSMALM-S-I----KL----W-E-I--A-----D-L---ALPLFA------IV--FVQVLFIVVFSIF-VLFR----ILGK--N-Y--D--AAVMVAGFLGATPNAMA--NMS------AVVNRF------------G----------------------------------------------------------------------------------------------------------
>PF03616_gr1_B_R6GSN2_9FIRM_3364_257
-------------------------YPAAVFQLII---AIGIGTIISKLLSL--T-GMT--F--------------P-IY-------I-----G--AMI---AAACM--RN-I-GEYS-GK-----F-T--IY----M--GEINDIGGISL-S------------L----FLGIAMI-T-L----KL----W-Q-L--A-----D-L---ALPLIT------LL--AGQTILMFLYTYF-VVFN----VMGR--D-Y--D--AAVLSSGVMGATPNAMA--NMQ------AVCEKY------------A----------------------------------------------------------------------------------------------------------
>PF03616_gr2_B_A0A0L0QT08_VIRPA__17
-------------------------LVLHVAVIAF---VIGVAYWITNLLSD--L-AVS--F--------------P-LF-------S-----I--AFV---VGLLF--QS-L-SRKV-KA-----D-D--ID----Q--RVMERIGGTAT-D------------F----LVAIGIA-S-I----NL----N-V-V--M-----D-Y---ALPLII------LF--AFGILWAYILFRF-VGPN----IFKD--F----------------------------------------------------------------------------------------------------------------------------------------------------------------
>PF03616_gr2_B_R6ZFK0_9CLOT_5366_27
-------------------------LAFHAALIFV---ACGLAYLLLMGAEK--F-PVL--K--------------S-IS-------V-----W--AYG---MIVMF--AI-W-GIMC-KL-----K-Y--VD----D--KIKSKVSSSFT-E------------F----AVIAAIA-S-L----PI----K-A-V--A-----A-Y---IVPILV------MV--AIGYVITTGVLFI-LCKR----LLKG--F-W--------------------------------------------------------------------------------------------------------------------------------------------------------------
>PF03616_gr2_B_Q87PR6_VIBPA_5370_38
-------------------------FAIHAALVVV---VTAFSYVAANYLSS--F-KVQ--I--------------P-TF-------V-----T--GFL---GGMLV--RI-V-AKQT-KA-----S-R--LC----D--GAFKHAAGIST-D------------Y----LIIFGIS-A-I----KI----T-V-L--A-----Q-Y---LAPMIV------LA--IGGIAFTLWLIFW-VAPR----IMGD--D-W--------------------------------------------------------------------------------------------------------------------------------------------------------------
>PF03788_LrgA_A0A135U5Y4_9PEZI_1
--------------------------------------------------DA--V---GVSF--------------P-AS-------V-----A--CLI---LLFFG--LL-L-S--R-A------IVA--VI----D--VPAG-WSLRWI-N----IFFTP---S---------FI-M-LP--LSP----S-I-G--I-----I-E---VMKIIA------VF--IIGFIVMMALAAYL-------------------------------------------------------------------------------------------------------------------------------------------------------------------------------
>PF03788_LrgA_A0A0E0SME7_GIBZE_18
--------------------------------------------------HK--F---NVAF--------------P-AS-------V-----T--CMM---LLFGA--LI-A-S--R-K------MVN--II----D--VPAG-WSLRWM-G----VFFTP---S---------FV-L-LP--LSP----P-I-G--I-----V-E---VMIIIA------VF--IIGFFIMMALAAWI-------------------------------------------------------------------------------------------------------------------------------------------------------------------------------
>PF03788_LrgA_A0A078HAX8_BRANA_76
--------------------------------------------------VA--A---SIKF--------------P-SA-------L-----F--GMF---CIFSV--LM-I-L--N-G------MMS--FF----E--PAFL-FIQRWL-P----LFYVP---S---------LV-V-LP--LSV----D-I-P--A-----A-S---GLKICY------IV--AGGWLASLCVAGFT-------------------------------------------------------------------------------------------------------------------------------------------------------------------------------
>PF03788_nd_W4UTG2_9BACE/12-105_15
-------------------------------------------ALGELLVYL--T---GVKL--------------P-SS-------I-----I--GML---FLTLF--LK-L-G--W-I------KLQ--WV----Q--GMSD-FLVANL-S----FFFVP---P---------GV-A-LM--LYF----D-I-I--A-----A-Q---FWPIVI------AT--LVSTILVLAVTGWV-------------------------------------------------------------------------------------------------------------------------------------------------------------------------------
>PF03788_nd_A0A071MCU4_9ENTR/29-122_38
-------------------------------------------VLAEYLVQW--W---RLPL--------------P-AN-------L-----V--GML---LLLGL--IV-T-R--L-L------PLS--WV----R--AGAR-WLLAEM-L----LFFVP---A---------VV-A-VV--NYT----Q-L-L--M-----A-E---GWRIAL------VI--MLSTVMVLGATAWV-------------------------------------------------------------------------------------------------------------------------------------------------------------------------------
>PF03788_nd_V5ATV2_ENTCL/22-115_106
-------------------------------------------YAGIFVASL--L---PIAI--------------P-GS-------I-----I--GML---IMFVL--LA-L-Q--I-L------PAK--WV----N--PGCF-LLIRYM-A----LLFVP---I---------GV-G-VM--QYY----D-V-L--R-----A-Q---FGPIVV------SC--AVSTLVVFLVVSWS-------------------------------------------------------------------------------------------------------------------------------------------------------------------------------
>PF03788_nd_A0A0A1N4W5_9FUNG/51-153_273
-----------------------------------------------VLRQM--P---HHQF--------------P-SN-------V-----A--GMI---VVFFL--LI-F--------------VQ--LI----D--PYSS-FALRSM-N----IMFVP---A---------VV-E-IV--QNS----P-T-P--G-----P-E---VGRMIC------VF--MVGYFIGFIITTFL-------------------------------------------------------------------------------------------------------------------------------------------------------------------------------
>PF03788_nd_A0A0L0HLK0_SPIPN/58-162_277
---------------------------------------------------A--V---SSRV--------------P-AS-------V-----L--SML---ILFFT--LL-R-------------TIV--WA----D--PGVE-WLLKWM-T----VMFSP---A---------VV-V-MP--RQK----G-L-G--G-----R-E---VGRVIG------VF--AIGYVVVLLLV----------------------------------------------------------------------------------------------------------------------------------------------------------------------------------
>PF03788_nd_A0A0A1MIY9_9FUNG/51-153_337
-----------------------------------------------VLRQM--P---HHQF--------------P-SN-------V-----A--GMI---VVFFL--LI-F--------------VQ--LI----D--PYSS-FALRSM-N----IMFVP---A---------VV-E-MV--QNS----P-T-P--G-----P-E---VGRMIC------VF--MVGYFIGFIITTFL-------------------------------------------------------------------------------------------------------------------------------------------------------------------------------
>PF03788_nd_A0A162MBJ7_9PEZI/56-157_451
---------------------------------------------------L--G---GVAF--------------P-AS-------V-----A--CLI---LLFLA--LL-K------K------LVQ--MI----N--VPGG-WSLRWL-N----IFFTP---S---------FV-M-LP--LSP----R-I-S--A-----T-E---VGKIIA------VF--VIGFVVMMVFTAYM-------------------------------------------------------------------------------------------------------------------------------------------------------------------------------
>PF03788_nd_A0A102D0Z5_9BACT/28-128_496
---------------------------------------------------G--L---AVPL--------------P-AS-------V-----V--AML---LVWAG--LL-L-A--R-G------WAA--AL----D--PAVG-FLGRWM-A----LFFVP---P---------LV-M-LP--QAP----A-P-Q--A-----G-E---LGRVAL------LV--GLGLLVTLSTTGWL-------------------------------------------------------------------------------------------------------------------------------------------------------------------------------
>PF03788_nd_M1VGX0_CYAM1/134-232_584
-------------------------------------------------------------L--------------P-GS-------L-----T--GLV---LLVGL--LG-R-A--L-V------GLE--RV----K--PALA-FLAEWM-P----LFFAP---P---------LV-A-LP--ARL----G-A-S--K-----R-E---LLALAG------VI--VSGFLAGLWTTAAV-------------------------------------------------------------------------------------------------------------------------------------------------------------------------------
>PF03788_nd_A0A0B7NP33_9FUNG/60-162_752
--------------------------------------------VSAVLHQM--P---HHKF--------------P-SN-------V-----A--GMI---VLFFL--LM-L--------------VL--FI----D--PYSS-FALRSM-N----IMFVP---A---------VL-G-IV--NNP----P-T-T--G-----N-E---VGRMIC------VF--IVAYVIGFVLCTFI-------------------------------------------------------------------------------------------------------------------------------------------------------------------------------
>PF03788_nd_M5G3U1_DACPD/46-152_1065
-----------------------------------------------LFTSK--L---PFSF--------------P-AS-------V-----M--SML---IIFFL--LL-R-T--N-I------PLQ--YL----E--PASD-FLLKWI-S----MFFCP---S---------FV-L-LP--VSV----S-I-G--S-----I-E---LVKIVL------LF--FVSFFLFIVLA----------------------------------------------------------------------------------------------------------------------------------------------------------------------------------
>PF03788_nd_S2K852_MUCC1/61-163_1229
-----------------------------------------------------------HAF--------------P-SN-------V-----A--GMI---VLFFL--LM-L--------------VL--FI----D--PYSS-FALRSM-N----IMFVP---A---------VV-E-IV--NNP----P-T-T--G-----N-E---VGRMIC------VF--IVAYFIGFVLCTFI-------------------------------------------------------------------------------------------------------------------------------------------------------------------------------
>PF03788_nd_U4L2Q6_PYROM/49-151_1313
-----------------------------------------------CVIQF--T---GIAF--------------P-AS-------V-----A--GML---ILFGG--LI-R-------------EIF--RI----D--VPGG-FMLKYI-N----ICFVP---S---------FV-L-LP--LSP----S-V-G--P-----A-E---IGKIIA------VF--FIGFIGALIGTIYV-------------------------------------------------------------------------------------------------------------------------------------------------------------------------------
>PF03788_nd_C7Z113_NECH7/43-145_1400
------------------------------------------------IFHR--F---NVSF--------------P-AS-------V-----T--CMM---LLFFA--LI-R------K------VVS--FI----D--VSAG-WSLRWM-G----VFFTP---S---------FV-L-LP--LSP----A-V-G--V-----I-E---VFKIIA------IF--VIGFFIMMALAAWI-------------------------------------------------------------------------------------------------------------------------------------------------------------------------------
>PF03788_nd_A0A0F8B346_CERFI/62-164_1564
--------------------------------------------------NH--V---HISF--------------P-AS-------V-----A--CLL---LLFAM--LV-R-T--R-K------LVG--WI----D--IPAG-WALRWI-N----IFFAP---S---------FV-M-LP--LSP----S-I-G--I-----S-E---VLKMIA------VF--VLGFIIMMAFCAWF-------------------------------------------------------------------------------------------------------------------------------------------------------------------------------
>PF03812_A_A0A0C2C251_9BURK__3
----------------------------------------------------------------------------E-MM-------I-----V--PLL---IGSLI--AT-F-L--P-G------M-P--KF----F--GALFTGALPIL-A------------V----F---YVC-M-G----AG----I-D-V--K-----A-T---PYLLKKGG----AL--FIT---KVGMAIL-AGIV----LGHFL-G-E--Q--IFA------GISTLAVVAAMND------TN-------------------G-----G------L---KVG--------------------A--YTIMSLESGPFLTMVTL--------------------------------------------
>PF03812_A_W6J369_9ENTR_3312_4
----------------------------------------------------------------------------E-MM-------L-----V--PLL---LGAIL--NT-L-A--P-D------T-G--AY----F--GGMITGTVPIL-A------------V----W---FFC-I-G----AS----I-D-L--R-----A-T---GTVLRKSG----TL--VLT---KIAVAWV-VAMI----AASFI-P-D--T--GFA------GLSVLALVSAMDM------TN-------------------G-----G------L---KSG--------------------A--FVLMSLESGPLMTMVIL--------------------------------------------
>PF03812_A_A0A0J6WT21_9FIRM__25
----------------------------------------------------------------------------K-LM-------L-----V--PLL---IGALC--HT-F-T--P-E------A-G--KY----F--GGLITGTVPIL-S------------V----W---FFC-M-G----AS----I-N-Y--K-----N-A---GLVLRKSG----TI--VVT---KIIVAWI-VGFI----CVLFM-P-K--G--IFA------GLSTLAIVTSMDM------TN-------------------G-----G------L---KAG--------------------A--FVLTSIESGPLVTMMIL--------------------------------------------
>PF03812_B_A0A0C2C251_9BURK__3
------------------------------------------------------------------------------------------WP-TLVGSI---LPL--AVGMLL-G--N-L------D-R--DM----R--DFLGRAVPVMI-P------------FFALAL----GA-G-L----DL----H-K-V--W-----Q-A---GLLGIG------LG--LAVVVVTGIPLYI-ADRLTG--GTGV--A-AANT--AGN---AAAVPALIAAANPVYE------EA-------------------A-----K------S----AT--------------------L--LVAACVVVTSIVTPIL--------------------TA---------A----I-AK-----
>PF03812_B_W6J369_9ENTR_3312_4
------------------------------------------------------------------------------------------PH-HFVGAV---LPF--LIGFAL-G--N-L------D-H--DL----R--AFFSKATPVLI-P------------FFGFAL----GN-T-I----NL----S-V-I--M-----Q-T---GLLGIF------LG--VAVIIITGIPLII-ADRVIGG-GNGT--A-ASSA--AGA---AVANPVIIAQINPAFE------PV-------------------A-----A------S----AT--------------------A--LVAASVIVTAILVPII--------------------TA---------L----Y-AK-----
>PF03812_B_A0A0J6WT21_9FIRM__25
------------------------------------------------------------------------------------------PH-LFVGAV---LPF--IIGFIL-G--N-L------D-P--DL----R--DFFSPAGTIMI-P------------FFAFAL----GN-T-I----NL----A-V-L--G-----Q-T---GLLGIL------LG--LGVIVVTGIPLIL-ADKIIGG-GHGG--A-ASST--AGA---AVTNPLIVGQMIPEFQ------PI-------------------V-----P------A----AT--------------------A--LVATSVVVTSIVVPII--------------------TA---------F----W-CK-----
>PF03956_A_Q7CHI0_YERPE_1
------------------------------------------------------------------------------------------YS-GLLIIL---LPL--IIGYLI-P--L-S------R-K--TL----I--QWINRSLSWMV-Y------------VMGISL----AF-L-E----NL----S-N-L--L-----L-I---FQYTSL------FF--LCILCANLLALFL-LERKIPW------------------------------------------------------------------------------------------------------------------------------------------------------------------------
>PF03956_A_Q1Z0Y8_9GAMM_6
------------------------------------------------------------------------------------------FS-GMLFIF---LPL--IIGYLI-P--V-H------K-T--SV----L--EFINTQTSRLV-L------------VMGLSL----AG-L-D----NL----G-N-L--S-----Q-I---LLYTAT------FF--ISISVCNLAALPL-LDKLWPT------------------------------------------------------------------------------------------------------------------------------------------------------------------------
>PF03956_A_Q32DZ2_SHIDS_13
------------------------------------------------------------------------------------------FS-GLLIIL---VPL--IVGYLI-P--L-R------Q-Q--AA----L--KVINQLLSWMV-Y------------LMGISL----AF-L-D----NL----A-N-L--L-----A-I---LHYSAV------SI--TVILLCNIAALMW-LERGLPW------------------------------------------------------------------------------------------------------------------------------------------------------------------------
>PF03956_B_Q7CHI0_YERPE_1
-------------------------------------------------------------------------------M-------AL----ESLKLC---GVV--IVGFLL-G--L-S------Q-E--WL-------QFAAKGSELAL-I------------F----L----LF-L-V----GIQLRGM-T-L--R-------Q---IVLNRR------GTLVAFVVALSALVGGI-IAAA----LLGL--P----------------------------------------------------------------------------------------------------------------------------------------------------------------
>PF03956_B_Q1Z0Y8_9GAMM_8
-------------------------------------------------------------------------------M-------IM----ESVKLV---LVV--AGGLIV-G--I-T------L-F--DL-------SWVDQASETIL-L------------L----L----LF-L-I----GIQLRGM-T-L--R-------Q---ILLNKK------GIIIALVIIGTSLPGGI-IAAL----ILDI--P----------------------------------------------------------------------------------------------------------------------------------------------------------------
>PF03956_B_Q32DZ2_SHIDS_29
-------------------------------------------------------------------------------M-------AP----ESLKLC---GVV--VIGFAI-G--L-S------G-A--FL-------QHATEASEYTL-I------------L----L----LF-L-V----GIQLRGM-T-L--K-------Q---IVLNRR------GMIVAVVVVASSLIGGL-INAF----ILDL--P----------------------------------------------------------------------------------------------------------------------------------------------------------------
>PF04172_nd_A0A0A0LCI6_CUCSA/289-516_16
------------------------------------------GSNLPGSV-K--T---V--F--------------H-PI-------I-----C--CAL---SADLA--AL-A-F--G-Y------LLA--SY----L--TAGD-ILMGFL-G------------SVILSF----AF-S-MF--KQR----K-L-V--K-----R-H---AAEIFT------SV--IISTIFSLYSTAL-IGRFIGL-EPNL--T-VSIA--RGI---ATASSAHGLGTAALSA------KE-------------------P-----E------ALPF-CA--------------------I--AYALNGIFGSLLCSL----------------------------------------------
>PF04172_nd_A0A014PWM6_9GAMM/11-224_30
------------------------------------------ARKLAARVRI--S---F--F--------------N-PL-------L-----I--SMA---VIIPL--LL-L-I--N-M------PYA--RY----F--QGSQ-LLNQLL-Q------------PAVVAL----AL-P-LY--EQM----H-Q-I--R-----A-R---WKSIIG------VC--FTGSLTAMISGTA-IALWMGA-TPQI--A-ATSA--RGL---AIGNASHALGTARCAE------LD-------------------Y-----Q------EGAY-SS--------------------L--ALVICGIITSLLAPFL---------------------------------------------
>PF04172_nd_D4GHE0_PANAM/14-227_37
------------------------------------------NKRLYRRWPT--L---L--L--------------M-PL-------I-----M--TPL---ILVAL--LL-L-T--H-I------SWQ--NY----I--AESH-WLLWLL-G------------PATLAF----AV-P-VY--ENL----A-V-I--K-----R-H---WLSLSA------GV--LTATTVSVCSSVW-LARLLNL-PETI--Q-RSVA--KGA---GFGAASHGAGTARAYQ------LG-------------------Q-----Q------EGVV-SS--------------------L--VMMLSGVVTVILAPFI---------------------------------------------
>PF04172_nd_A0A0F8B346_CERFI/349-590_82
------------------------------------------AMQIPATW-R--R---F--L--------------H-PV-------L-----V--SAL---FTVLI--IW-A-F--G-A------MLH--SY----K--TGAN-YLVLVL-D------------ASIVAL----AL-P-MY--QYR----R-E-L--R-----E-H---FVAITV------PN--VVMSIGSLFAYPY-ICSAIGI-QAER--A-LAVT--RGV---TLGANSSALATAMLLR------SD-------------------P-----R------AAAL-SS--------------------L--SMSLFGAITVLFTSI----------------------------------------------
>PF04172_nd_U4L2Q6_PYROM/311-547_463
------------------------------------------ALPFFKK--S--P---L--L--------------H-PV-------L-----T--SAA---GVILG--IY-I-L--S-T------PLH--EY----R--VGTK-YLALLL-D------------VSIVAL----AL-P-MY--THR----R-P-L--L-----Q-H---FPLILI------PS--ILLAVGNITLYPL-IGGLVGI-SAPR--S-IAIV--RGI---AFGGNGSAVATAFLLG------KG-------------------P-----R------AAAM-GS--------------------L--AMVFFGIMVVVVAA-----------------------------------------------
>PF04172_nd_A0A162MBJ7_9PEZI/319-562_502
------------------------------------------VLALPPTW-R--Q---V--L--------------H-PV-------I-----V--SAF---STLLV--IW-L-L--G-R------VLA--AY----R--PGNT-YLQLIL-D------------ASIVSL----AL-P-MY--QYR----R-E-L--R-----L-H---FWAIVL------PN--VALAVASLFVYPV-VCHAVGI-SPAR--S-LAVT--RGV---TLGANASALGTALLLR------TD-------------------P-----R------AAAL-SS--------------------L--AMSLFGTVTVAFSS-----------------------------------------------
>PF04172_nd_A0A0B7NP33_9FUNG/347-585_542
------------------------------------------ACRLPPQI-R--I---I--V--------------H-PI-------I-----L--CSA---CTMAG--IA-Y-F--E-R------VIN--LY----K--TGIT-FISLAM-D------------VAIISL----AF-N-VY--KSR----P-G-S--L-----R-E---WIIVFS------SI--APMAFLIMFVTPL-FAHGIGC-SPAD--S-LVMT--IGI---TMGCSSHGVGTAYLIS------RN-------------------P-----K------ASGM-AS--------------------I--AFAVFGTIGVIVASI----------------------------------------------
>PF04172_nd_S2K852_MUCC1/356-594_783
------------------------------------------SCRLPPKL-R--I---I--I--------------H-PI-------I-----L--TSA---CTMAG--IA-Y-F--E-R------VVN--LY----K--TGIT-FISLAM-D------------VSIISL----AF-N-VY--KSR----P-G-S--L-----R-E---WIIIVL------SI--APMAFLIMFVTPL-FAHGIGC-TPAD--S-LVMT--IGI---SMGCSSHGVGTAYLIS------KN-------------------P-----R------ASGM-AS--------------------I--AFAIFGTIGVIVASI----------------------------------------------
>PF04172_nd_A0A0A1MIY9_9FUNG/318-556_1023
------------------------------------------SCRLPPKL-R--I---I--F--------------H-PI-------I-----V--TSA---AVMAG--IA-Y-F--E-R------VVG--LY----K--SGIT-FISLTM-D------------VSIISL----AF-N-VY--KNR----P-S-L--A-----R-Q---WIVVII------SI--APVAFLVMFITPM-FAHAIGC-TPDN--S-LVMT--IGI---TMGSHSHGVGTAYLIS------KN-------------------P-----K------ASGM-SS--------------------I--AFAIFGTLGVVVASI----------------------------------------------
>PF04172_nd_A0A0L0HLK0_SPIPN/247-492_1641
------------------------------------------GLALPPKL-K--M---V--L--------------H-PL-------L-----V--CGG---LTILG--VW-C-V--G-G------MIG--TY----S--RAQK-LLTALL-D------------AAVVAL----AI-R-MY--KER----V-M-M--R-----Q-Q---IVPIMT------VI--STVSIFSLVFHVW-LSRSIGM-DREN--S-LGLV--VGV---TTGVTSHAVGTASLLG------TN-------------------P-----Q------AAAL-SS--------------------L--TFVLFGTASVVWVTI----------------------------------------------
>PF05145_A_A8G859_SERP5_3334_14
------------------------------------------------------------------------------------------------LLL---GPM----IV-GVAMGL-L------G----AT----V--RIPGYLFIAAQ-A------------VLGCMI----AQ-S-L----SP----A-I-L--T-----P-L---LDDWPL------VLLVLIATLLASGISGW-CLVR----FSGL--P-G--PTGWGS---SPGGASAMVAMAGDFG------AD-------------------V-----R------L----VAFMQYLRVLFVATAAAMVARI----------------------------------------------------------------
>PF05145_A_W0HDB7_PSECI_3233_66
------------------------------------------------------------------------------------------------WMI---GSL----LA-IILVRC-L------P----WQ----L--TQIPGGRKVGQ-L------------IIGIGI----GL-H-F----TP----V-V-I--E-----Q-V---LEHFGL------IVLGALVTSLSSVVSVW-LM-L----RTGE--D-R--PTAFSS---MPGGSGEMVNLGARNG------AT-------------------L-----S------S----VAAAQSLRVLAVVLCVPAIFKY----------------------------------------------------------------
>PF05145_A_A0A132T408_9MYCO__83
------------------------------------------------------------------------------------------------ALF---AAL----VV-GIGVAL-T------R----GP----D--RVPRKLGVAAQ-G------------VLGVYI----GT-M-V----QQ----D-A-L--A-----T-L---KGDWLI------VLAVAAGTLLLSVIAGG-LLGL----RRDV--T-P--LTGLAL---VAGGASGLVAIARELG------GD-------------------D-----R------V----VAVVQYLRVALVTASMPVVVTL----------------------------------------------------------------
>PF05145_B_A8G859_SERP5_3334_14
----------------R-------F--------PA---T---LGVAMVGA---WLG--P--R--------------L-RI-------PS----G--ALL---LPM----II-GATLHS-S------G-T--MA----L--QIPEWLLALAY-T------------L----IGWSVGL-R-F----TR----P-I-F--L-----L-A---LRTLPQMV----VS--IVALMLFCGLLAW-MLTH----FLPV--D-L--MTAYAT---SPGGLDTVAIIAAGSR------VD-------------------M-----S------F----VMAMQTLRLFTILLTGPAMARF----------------------------------------------------------------
>PF05145_B_W0HDB7_PSECI_3233_66
----------------W-------L--------LF---L---LPAGAVLA---FLW--Q--R--------------L-KQ-------PN----P--WLF---GPL----LL-SSVVSV-A------W-D--LK----I--GLPNGASQLGQ-L------------L----IGSGLGC-H-F----NR----E-F-F--R-----R-A---PSFLGRTL----VG--TALTMLIAALAAL-GLST----LTHL--D-L--RSLTGM---MPGGIAEMSLTAEVLQ------LS-------------------V-----P------L----VTAMQVMRLLFVMFLAEPLYRR----------------------------------------------------------------
>PF05145_B_A0A132T408_9MYCO__83
----------------S-------L--------AM---M---TALVLVGA---TGG--R--L--------------I-RL-------PG----A--GLL---GPL----AL-TVALEV-S------G-L--FG----L--SVPVVLVQAGY-M------------L----IGWQAGL-A-F----TR----Q-S-L--R-----E-V---SRLLPAAL----AL--IVFVAVATAGLGV-LLAH----VAGL--T-P--LEGYAT---SPGGVYAVLATAAETG------SN-------------------V-----T------F----IIAAQVVRILLMLFAAPLMARG----------------------------------------------------------------
>PF05684_A_E0CUW7_VITVI_8644_2
----------------------------------A-------LFATGAFG---IWS--E--K--------------T-KI-------GS----ALSGAL---VST----LV-GLAASN-L------G-I--CE----A--PAYSVVLNFLL-PLAVP--------L----L----LF-R-A----DL----R-R-V--I-----Q-S---TGALLM------AF--LIGSVATTIGTVV-AFLMVPM-RLGQ--D-SWKIAAALM---GRHIGGAVNYVAISEA------LG-------------------V-----S------RSVL-AA--------------------G--LAADNVICAVY--------------------------------------------------
>PF05684_A_K3Y1T5_SETIT_8044_60
----------------------------------F-------LLSAAAFG---TWS--E--K--------------T-SW-------GA----ALSGAL---VSI----LA-GLAATA-A------G-L--PG----A--PAHGAVMEYLL-PAAVP--------L----L----LL-G-A----DL----R-R-V--V-----R-T---TGDLLK------AF--LIGSVATIIGTTV-AYLLVPM-RLGH--D-SWKIAAALM---GSYIGGAVNFVAVSEA------LG-------------------I-----T------PSVV-AA--------------------G--VAADNLISALY--------------------------------------------------
>PF05684_A_A4CTM6_SYNPV_2361_86
----------------------------------G-------IAGLTALG---WWL--S--R--------------W-IW-------GQ----RLGVTM---LVL----LL-GVAVRN-G------L-G--PD----A--RVSGWISGPLT-SLAIA--------E----L----LL-A-I----RL----K-T-L--L-----L-R---ARPLLL------LF--GVVVLATVVGVVV-GAVALAQ-PLGD--Q-RSVLMGLYT---ATFSGGSLNLVAVGRI------LN-------------------P-----P------DALL-AL--------------------A--TAADQIVFTLW--------------------------------------------------
>PF05684_B_E0CUW7_VITVI_8644_2
PPVLLTATA---------------L--------AVSFAI---CKAGIFLTKYFGI---Q--G--------------G-SL-------P-----A--ITA---IVVIL--AT-A-F--P-K------Q-F--SL----L--APAGETMAMIL-M------------Q----V----FF-T-V----VGA---S-G-N--I-----G-N---VMNTAP------SIFMFALVQIAVHLAVI-LGLG----KLFR-LK-LLLI--ASN---ANVGGPTTACGMATAK------GW-------------------S-----------SL----VV--------------------PGILAGIFGIAIATFLGIV--------------------FG---------V----T-VL-----
>PF05684_B_R0HBX2_9BRAS_2238_46
NRVVSTSVA---------------L--------SISFLI---CKAAISLTKLFNI---Q--G--------------G-ML-------P-----A--VTA---ITIVL--AT-S-F--P-D------F-F--DS----L--APSAETISLIL-M------------Q----V----FF-T-I----LGA---T-G-S--V-----W-N---VINTAP------SIFLFAVIQVMVHLVVT-LVLG----KLFC-MK-LLLL--ASN---ANIGGPTTACAMATAK------GW-------------------T-----------SL----VV--------------------PGILSGVFGVSIATFLGIG--------------------CG---------V----F-VL-----
>PF05684_B_K3Y1T5_SETIT_8044_60
FSVLNGGAA---------------I--------ALSFVI---CKAGSAIADRLGF---Q--G--------------G-TL-------P-----C--VTA---LVVFL--AT-A-F--P-G------Q-L--GK----L--APAGETMALIL-M------------Q----L----FF-T-V----VGA---N-G-N--V-----V-D---AVTKAP------SVFAFALVQVSVHLAVL-LGVG----KLVG-RK-PLLI--ASN---ANIGGPTTAAAMATAK------GW-------------------S-----------SL----IV--------------------PGILVGIFGISIATFLGIG--------------------FG---------M----L-VL-----
>PF05982_B_A0A0B4C5X0_9RHOB__1
------------------------------------------------------------------------------LL-------V-----G--SFF---IGWIT--GN-E-GLAK-I------E-A--FI----V--SPFQGVLCLFL-L------------D--------------M----GLV---ARG-L--R-----G-G---SGVKPG------VLTFGVVMPLVGATFGC-IVGL----LLGV--S-T--G--GVALFMVLSASASIAVPAAMRV------AL-------------------P-----EANP-----------------------------------SIYLTLSLGVTFPFNLT------------------------------------------
>PF05982_B_Q8YY66_NOSS1_1331_231
------------------------------------------------------------------------------LL-------V-----G--SLF---IGFLT--GE-H-GWQV-L------E-P--FT----Q--GLFYGALTFFL-L------------D--------------M----GLV---ARR-I--K-----D-L---QKTGFF------LILFAILIPILNAGIGL-LIAK----FIGM--P-A--G--DSLLFAVLSASASIAVPAAMRL------TV-------------------P-----EANP-----------------------------------SLYVSTALAVTFPFNII------------------------------------------
>PF05982_B_K9TXJ2_9CYAN_1837_367
------------------------------------------------------------------------------AM-------L-----L--GIA---LGILT-----R-PESV-Y------E-S--FY----D--PLFRGLLSVLM-L------------V--------------M----GME---ASR-I--G-----E-L---RKVAQW------YVVYSLVAPFVHGLIAF-GLGL----IAGF--S-L--G--GVVILAVIAASSSISGPPTLRA------GI-------------------P-----SANP-----------------------------------SAYIGASTAIGTPVAIG------------------------------------------
>PF06826_gr1_A_W1G258_ECOLX_105
---------------------ALTV--------SV-------LALVAVVG---LWI--G--N--------------V-KI-------RG----VGFGIG---GVL----FG-GIIVGH-F------G-M--TL----S--GDMLHFIQEFG-L------------I----L----FV-Y-T----IGIQVGP-G-F--F-----A-S---LRVSGL------RLNLFAVLIVIMGGLVT-AILH----KLFA--I-P--LPVVLG---IFSGAVTNTPALGAGQ------QI-------------------L-----RDLGTP-------------------------------GDVVDQMGMSYAMAYPFGICGILLTMWLMRLIFRV--------------------------
>PF06826_gr1_A_Q5LE71_BACFN_338
-----------------SLFILQAV--------VV-------LSLISAIG---LGL--G--K--------------I-HV-------CG----ISLGVT---FVF----FA-GILAGH-F------G-L--SI----D--PQMLNYAESFG-L------------I----I----FV-Y-A----LGLQVGP-G-F--F-----S-S---FRKGGV------TLNMLAIAVVILGTFLA-VVCS----YTTG--V-S--LPNMIG---ILCGATTNTPALGAAQ------QT-------------------L-----KQMGLE----------------------------------SSTPALGCAVAYPLGVIGVILAVLLIRKLLVR--------------------------
>PF06826_gr1_A_Y1639_SERP5_950
-----------------ASLLGNYI--------LL-------LFVVLALG---LCL--G--K--------------V-RL-------GS----VQLGSI---GVL----VV-SLLLGQ-Q------H-F-------------INTEALNLG-F------------M----L----FI-F-C----VGVEAGP-N-F--F-----S-I---FFRDGK------NYLMLALVMVGSAMVIA-IGLG----KLFH--W-D--IGLTAG---MLAGSMTSTPVLVGAG------DT-------------------L-----RNTITN-G-----------------------------LAAQDHLSLGYALTYLIGLVSLIFGARYLPKLQHQ--------------------------
>PF06826_gr2_A_D2RN31_ACIFV_26
-----------------IAFIFNPL--------VL-------LFATMALG---NLF--G--E--------------L-KF-------RK----FKFGIT---GTL----FI-GLGIGY-F------L-TRYAA-AQGK--VIDGSLMNLAL-L------------I----F----IV-G-T----GLLAAKD-M-K--Y-----A-I---NKFGKQ------FVALAIFIPFVGAVASY-GFSQ----ALDN--S-P--FQITGT---YTGALTSSAGLAAATE------SS-------------------D-----SES------------------------------------KAGVGVGHSIGYPFGVLFLILGINVIPKIFGFD--------------------------
>PF06826_gr2_A_U2M5Y0_9FIRM_33
-----------------MSAIVMVL--------FF-------VFAIIVVG---YLL--G--K--------------I-NI-------KG----VSLGTA---AIF----LV-ALVVGH-F------K-GVAFG-GAVN--FYFKLIQSFGL-I------------L----F----VT-S-V----GLIAGPT-F-F--K-----N-L---KKNAKS------YVLLGAIIIAAGAGVCA-LITL----LVPD--N-S--AMSVGL---LSGALTSTPAFAAAQE------AI-------------------G-----ESS------------------------------------FKEIAVGHAVAYPFGVIGVVLFVQIVPKVLKAN--------------------------
>PF06826_gr2_A_R9NMG2_9FIRM_40
-----------------VKAVVFLT--------FS-------IFAIAAVG---YSI--G--R--------------I-EV-------KG----IDLGTA---GVF----IV-ALVYGC-L------L-YTKLS-LFAT--DALKIVENMGL-V------------F----F----VT-S-V----GFIAGPN-F-F--G-----N-L---KRNFKS------YVLLGAIIILAAAATCV-LCIL----IGGN--F-K--AILVGI---LSGALTSTPAFSASKA------AV-------------------G-----ADL------------------------------------EALVSVGYGIAYLFGVIGVVLFVQIVPKIMKAD--------------------------
>PF06826_gr1_B_W1G258_ECOLX_105
--------------------QQVQM--------LP-------VFIGIGLG---VLL--G--S--------------I-PL-------FA----LKLGLA---GPL----IM-ALILGR-I------G-SIGLY----W--SANLALRELGI-V------------L----F----LA-V-V----GLKSGGD-F-V--H-----T-L---TQGDGL------SWVGYGIFITAIPLITG-LLAR----IFAK--M-N--YLTLCG---MLAGSMTDPPALAFAN------NL-------------------H-----A---------------------------------------TSGAALSYATVYPLVMFLRIITPQLLAVL-----------------------------
>PF06826_gr1_B_I0TA52_9BACT_188
--------------------NTPNI--------AT-------IFIGIIVG---ILF--G--S--------------L-PL-------TP----LKLGLA---GPL----II-AILIGR-F------G-YRMLV----T--SANMMLREFGL-A------------L----F----LA-S-V----GIKAGAG-F-W--D-----T-V---VQGDGL------KYVYTGFLITIVPILIG-TIAR----MKYK--F-N--YFTIMG---MLAGTYTDPPALAYAN------SI-------------------C-----N---------------------------------------GEAPAIGYSTVYPLSMFLRIFTAQIIVLF-----------------------------
>PF06826_gr1_B_Y1639_SERP5_955
--------------------QVTDL--------LA-------FCAFFIIG---LLI--G--Q--------------I-TI-------QS----FGIGNA---GLL----MA-GIMLGF-L------R-ANHTF----G--GALNMVKEFGL-M------------V----F----MA-G-V----GLSAGAG-I-G--N-----S-L---GAVG-G------QMLIAGLIVSLVPVVIF-LFGA----YVLR--M-N--RALLFG---AIMGARTCAPAMEIIS------DT-------------------A-----R---------------------------------------SNIPALGYAGTYAIANVLLTLAGSLIVVL-----------------------------
>PF06826_gr2_B_U2M5Y0_9FIRM_33
---------------------KFGL--------GA-------FALTVLTG---AIL--G--C--------------I-NI---LGAG-S---GG--PLI---MGLIF--GH-F-GRIGKS------M-K--VN----K--HLLEVFQEWGL-V------------L----F----LI-G-A----GVDGGAQ-T-L--E-----K-Y---GPLLFL------WG--ALMTIIPLFIGFF-LAKK----VLKL--S-L--FNNLGS---ITGGMTSTPALGALIN------TS-------------------G-----T---------------------------------------PNVASAYAATYPIALVLVVLASQFLTYL------------------------------
>PF06826_gr2_B_W7UQN1_RUMFL_44
---------------------SFGI--------MP-------FAMAAFFG---III--G--S--------------F-KF-------GN---GG--CLL---VSLIF--GH-F-GRISKS------V-M--PK----D--STLKVFRELGL-M------------F----F----LI-G-A----GVSGGAQ-Y-F--D------------AVYFL------YG--MIMTIVPMIIGYL-FAKY----VLKL--S-L--LNNLGS---ITGGMTSTPALGTLIS------TA-------------------G-----T---------------------------------------ENVASAYAATYPVALISVVLVSQFLIILF-----------------------------
>PF06826_gr2_B_F4LJR2_TREBD_51
---------------------QFGF--------FP-------FFLAISLG---CII--G--A--------------I-EI---G---IN---GG--TLV---AGLII--GH-F-GHIGPD------C-R--ID----K--ANVKCFRELGL-I------------L----F----LI-G-A----GVPGGMH-N-V--R------------VSYFI------FG--AIITLVPMIIGFL-VAKY----VFKL--S-I--FNNLGA---ITGGMTSTPALGALIN------TA-------------------G-----T---------------------------------------DDVASAYAATYPVALVAVVLATKLFILFV-----------------------------
>PF06965_A_D9TEP9_MICAI_2440_1182
-------------------------------------------------------------------------------------------------------------------------------------------------AADGLL-A------------I----F----FF-V-V----GLE---L-K-R--E-----F-VRD-RAALPV------VA--ALGGMIAPALVYL-AVT--------L--G-G--D--GLRGWAIPTA-TDIAFALAVLA------VI-------------------SSHP--Q------G----LR--------------------A--FLLTLAVVDDLFAITIIAV----------------FYT-----------------------
>PF06965_A_A0A0J6VZE1_9MYCO__1222
-------------------------------------------------------------------------------------------------------------------------------------------------AADGLL-A------------I----F----FF-V-V----GLE---L-K-R--E-----F-VRD-RAALPI------AA--AVGGMAVPALIFV-AIN--------A--G-D--G--ALRGWAIPTA-TDIAFAVAVLA------VI-------------------ATHP--S------A----LR--------------------T--FLLTLAVVDDLLAITVIAV----------------FYS-----------------------
>PF06965_A_F2RAD8_STRVP_3641_1450
-------------------------------------------------------------------------------------------------------------------------------------------------AADGLL-A------------V----F----FF-V-A----GIE---L-K-R--E-----L-VRD-AAALPV------IA--AICGMAVPALVYT-LVN--------V--G-D--G--STDGWAVPTA-TDIAFALAVLA------VI-------------------GTSP--S------A----LR--------------------A--FLLTLAVVDDLFAILIIAI----------------FFT-----------------------
>PF06965_B_4atv_chainA_p001_1
----------------------------------------------WTAVLK--S---G--V--------------H-AT-------L-----A--GVI---VGFFI--PL-K-H--G-A------K-R--LE----H--VLHP-WVAYLI-L------------PLFAFA----NA-G-V----SL----G-G-V--T----LL-T---SILPLG------II--AGMLIGKPLGISL-FHLPEGT-TYQQ--I-MVVG--ILC---GIGFTMSIFIASLAFG------SV---D-----------------------------------------------------------------------------------------------------------------------
>PF06965_B_NHAA_PHOPR_6376_436
----------------------------------------------WFSVLK--S---G--V--------------H-AT-------L-----A--GVV---LGFAI--PL-T-S--D-L------K-H--LE----H--VLHP-YVAFLI-L------------PLFAFA----NA-G-I----SL----D-G-V--S----LV-T---GMLPLG------IA--AGLFLGKPLGIFT-ATLPDGI-NLKH--I-FAVS--VLC---GIGFTMSIFISSLAFV------GA---P-----------------------------------------------------------------------------------------------------------------------
>PF06965_B_L7ETS9_9ACTN_2440_1493
----------------------------------------------WGLMYN--S---G--I--------------H-AT-------I-----A--GVS---MGLML--RC-T-D--G-G------E-Q--VE----H--LVRP-LSAGLA-V------------PLFALF----SA-G-V----SV----S-G-G--V----GF-T---QPETLG------VV--LGLVVGKTVGIFG-GSLSDDL-AWAD--V-FAVA--SLA---GIGFTVSLLIGELAFD------GD---P-----------------------------------------------------------------------------------------------------------------------
>PF13593_A_Q9ZBW2_STRCO_13320_43
-----------------------------------------------------------------------------DPY-------I-----L---------LL--LGTV-A-A--L-L------PAR--GTG---A--DVAS-GASTGAIA------------FLFFLY----GA-R-LS--TRE----A-M-D--G-----V-R--HWRLHVT------VL--ACTFVVFPLLGLA-SRGLVFL-TDPL--Y-QGLL--FLT---LVPSTIQSIAFTSIAR------GN-------------------V-----P------A----AI--------------------C--AGSFSSLVGIVVTPLL--------------------AA---------A----L-LG-GGG-
>PF13593_A_E6WBS6_PANSA_7317_579
-----------------------------------------------------------------------------DPM-------M-----V---------KL--IITV-A-S--F-L------PAK--GGF---V--DFFE-WLTTAAIA------------LLFFMH----GA-K-LS--REK----I-I-A--G-----S-S--HWRLHLW------IM--CSTFVLFPILGLL-LVWWHNV-GTEI--Y-TGFI--YLC---ILPATVQAIAFTSMAG------GN-------------------V-----A------A----AV--------------------C--SASASSLLGVFVSPLL--------------------VN---------L----V-MN-VHS-
>PF13593_A_G1KCF5_ANOCA_10324_879
-----------------------------------------------------------------------------DWF-------I-----L---------GI--VLVI-A-K--L-E------PAF--GVP---L--KPEI-TITYIAVS------------AIFFNS----GL-S-LK--TEE----L-T-S--A-----L-M--HVKLHLF------VQ--IFTLAFFPTAIWL-FLQLLTP-INWL--L-KGLQ--TVG---CMPPPVSAVILTKAVG------GN-------------------E-----A------A----AI--------------------F--NSAFGSFLGIVITPLL--------------------LL---------L----F-LG-SSS-
>PF13593_B_Q9ZBW2_STRCO_13320_43
----------------------------------------------------------------GGFSADSVVKIVL-QL-------L-----V--PFL---AGQLL--RR-W-I--G-G------F-V--AR----H--KKVLGLVDRGS-I------------LL--------VVYT-A----FS----E-G-M--V-----I-W---HQVSAGLL----AV--QAV---LLAVMLA-LTWY----GAKGL-G-F--G---RE------DRIAIQFAGSK--------KS-----LAAGLPMASVL-F-G----AS------L----AV--------------------L--PLMLFHQMQLMVCAVI--------------------AK---------RRSR----------
>PF13593_B_A0A097R2F4_HAFAL_10319_633
----------------------------------------------------------------ETDTLHAIGSIIL-QL-------M-----V--PFV---VGHLS--RP-L-I--A-K------W-V--DR----H--RKLINITDRSS-I------------LL--------VVYT-A----FS----E-A-V--I-----I-W---HQIDLSIV----VF--STV---LLAIVLV-INTF----AARWL-G-F--N---TA------DEITIVFCGSK--------KS-----LANGIPMANVL-F-P---AVG------M----MV--------------------L--PLMIFHQIQLMVCAVL--------------------AQ---------RYVN----------
>PF13593_B_G1KCF5_ANOCA_10324_879
----------------------------------------------------------------SVPFSSIFSQLFM-TV-------V-----V--PLI---IGQIV--RR-Y-I--K-E------W-L--ER----K--KPPFGAISSCV-L------------LM--------IIYT-T----FC----D-T-F--S-----N-I---DLDKIIVF----II--FSI---QLGFMLL-TFFF----SRKNS-G-F--T---PA------DTVAIIFCSTH--------KS-----LTLGIPMLKIV-F-E---YLS------L----IS--------------------V--PLLIYHPAQILLGSVL--------------------VP---------TIKS----------
