# Supplementary material for: Slipknotted and unknotted monovalent cation-proton antiporters evolved from a common ancestor
Source: PLoS Comput Biol. 2021 Oct 14;17(10):e1009502. doi: 10.1371/journal.pcbi.1009502 (PMC8562792; doi:10.1371/journal.pcbi.1009502)
Supplement: S3 File — (TXT) [file pcbi.1009502.s014.txt]

sequences=58
<param>
maxmove=0.1
pval=1.0E-4
usescval=false
complexatt=true
cooling=1.0
currcool=1.0
attfactor=10.0
attvalpow=1
repfactor=10.0
repvalpow=1
dampening=1.0
minattract=1.0
cluster2d=true
blastpath=blastp 
formatdbpath=makeblastdb -dbtype prot
showinfo=true
zoom=1.0
dotsize=2
ovalsize=10
groupsize=4
usefoldchange=false
avgfoldchange=false
colorcutoffs=0.0;0.1;0.2;0.3;0.4;0.5;0.6;0.7;0.8;0.9;
colorarr=(230;230;230):(207;207;207):(184;184;184):(161;161;161):(138;138;138):(115;115;115):(92;92;92):(69;69;69):(46;46;46):(23;23;23):
</param>
<rotmtx>
0.9831782581836009;-0.18264860425160423;0.0;
0.18264860425160423;0.9831782581836009;0.0;
0.0;0.0;1.0;
</rotmtx>
<seq>
>PF03547_gr2_rep2_
X
>PF03788_sr
X
>PF03547_gr1_rep1_
X
>PF01758_gr4_uni_rep1_
X
>PF05684_r2
X
>PF00999_gr1_r2
X
>PF00999_gr1_r1
X
>PF05684_r1
X
>PF00999_gr6_r2
X
>PF00999_gr4_r1
X
>PF00999_gr4_r2
X
>PF00999_gr6_r1
X
>PF06826_gr1_uni_rep2_
X
>PF03601_uni_r2_l
X
>PF00999_gr7_r1
X
>PF06965_r1
X
>PF06826_gr2_uni_rep1_
X
>PF00999_gr7_r2
X
>PF01758_gr3_uni_rep1_
X
>PF01758_gr2_uni_
X
>PF05982_r1
X
>PF05145_r1
X
>PF05145_r2
X
>PF05982_r2
X
>PF00999_gr2_r1
X
>PF03547_gr1_rep2_
X
>PF13593_r1
X
>PF01758_gr4_uni_rep2_
X
>PF03812_r1
X
>PF00999_gr5_r2
X
>PF00999_gr5_r1
X
>PF03812_r2
X
>PF03788_LrgB_
X
>PF06826_gr2_uni_rep2_
X
>PF03956_uni_rep2_
X
>PF03390_r2
X
>PF00999_gr2_r2
X
>PF03977_r2
X
>PF03977_r1
X
>PF03390_r1
X
>PF03616_gr1_r1
X
>PF03547_gr2_rep1_
X
>PF01758_gr2_uni_rep2
X
>PF06826_gr1_uni_rep1_
X
>PF03616_gr2_r1
X
>PF03616_gr2_r2
X
>PF01758_gr1_uni_rep2_
X
>PF01758_gr3_uni_rep2_
X
>PF04172_sr
X
>PF03601_uni_r1
X
>PF03956_uni_rep1_
X
>PF03616_gr1_r2
X
>PF13593_r2
X
>PF06965_r2
X
>PF00999_gr3_r1
X
>PF01758_gr1_uni_rep1_
X
>PF00999_gr3_r2
X
>PF03788_LrgA_
X
</seq>
<seqgroups>
name=PF03788_sr
type=4
size=29
hide=0
color=153;0;0;255
numbers=1;
name=PF04172_sr
type=4
size=29
hide=0
color=153;0;153;255
numbers=48;
name=PF03390
type=8
size=29
hide=0
color=255;153;51;255
numbers=39;35;
name=PF00999
type=0
size=29
hide=0
color=51;153;255;255
numbers=56;54;36;30;29;24;17;14;11;10;9;8;6;5;
name=PF01758
type=0
size=29
hide=0
color=255;255;0;255
numbers=55;47;46;42;27;19;18;3;
name=PF03788_LrgB
type=3
size=30
hide=0
color=204;0;204;255
numbers=32;
name=PF03788_LrgA
type=3
size=29
hide=0
color=204;0;102;255
numbers=57;
name=PF03547
type=0
size=29
hide=0
color=255;153;153;255
numbers=41;25;2;0;
name=PF13593
type=0
size=29
hide=0
color=255;0;204;255
numbers=52;26;
name=PF03601
type=0
size=29
hide=0
color=153;255;153;255
numbers=49;13;
name=PF06826
type=0
size=29
hide=0
color=0;204;204;255
numbers=43;33;16;12;
name=PF06965
type=0
size=29
hide=0
color=0;153;0;255
numbers=53;15;
name=PF03812
type=0
size=29
hide=0
color=0;0;153;255
numbers=31;28;
name=PF05684
type=0
size=29
hide=0
color=153;0;255;255
numbers=7;4;
name=PF03616
type=0
size=29
hide=0
color=153;153;0;255
numbers=51;45;44;40;
name=PF05982
type=0
size=29
hide=0
color=204;204;255;255
numbers=23;20;
name=PF03956
type=0
size=29
hide=0
color=0;102;102;255
numbers=50;34;
name=PF05145
type=1
size=29
hide=0
color=255;0;0;255
numbers=22;21;
name=PF03977
type=0
size=29
hide=0
color=102;204;255;255
numbers=38;37;
</seqgroups>
<pos>
0 -14.339151 -4.4736133 0.0
1 -9.382776 -14.267109 0.0
2 5.5576835 -16.258163 0.0
3 -10.063751 -0.20734115 0.0
4 -0.10590756 -4.030654 0.0
5 7.9079514 -1.9712316 0.0
6 2.7937431 4.8951445 0.0
7 3.7329726 -6.358392 0.0
8 5.6966047 1.5975674 0.0
9 -0.6008748 4.6827555 0.0
10 4.5036664 -0.3030421 0.0
11 0.30340058 5.938309 0.0
12 -1.6718944 14.354093 0.0
13 -3.8753905 -0.17523335 0.0
14 0.7333239 3.9666367 0.0
15 -15.590935 11.732529 0.0
16 -1.4271462 12.993628 0.0
17 3.5790231 1.605087 0.0
18 -13.075623 -1.1464046 0.0
19 -13.26167 -0.19732957 0.0
20 22.636335 4.5541143 0.0
21 -6.469356 7.3883805 0.0
22 -4.814828 7.9069576 0.0
23 2.080731 15.24973 0.0
24 1.7031254 4.2940817 0.0
25 -10.776025 -2.599514 0.0
26 -12.405927 0.83764076 0.0
27 8.226799 -13.495698 0.0
28 -6.533484 2.1123695 0.0
29 5.565937 0.54589194 0.0
30 0.85731596 4.917278 0.0
31 1.3295076 0.47684452 0.0
32 -8.649891 -9.365572 0.0
33 -2.3020785 13.603826 0.0
34 3.2716131 9.699679 0.0
35 -2.811176 -7.116659 0.0
36 5.8799505 -1.3201035 0.0
37 -14.219561 18.726322 0.0
38 16.314358 -1.3425595 0.0
39 -3.8132014 -15.857867 0.0
40 -2.3591297 2.586333 0.0
41 4.7279224 -18.306414 0.0
42 9.609491 -14.793166 0.0
43 -1.3752011 11.38242 0.0
44 -4.212687 4.083118 0.0
45 11.870829 9.230662 0.0
46 10.544781 -15.444875 0.0
47 8.962775 -15.477171 0.0
48 -8.075545 -8.117431 0.0
49 -0.20333184 -1.4869354 0.0
50 7.31469 11.648828 0.0
51 6.8623204 6.411361 0.0
52 10.579777 -13.715146 0.0
53 12.645309 1.6499538 0.0
54 1.8184203 5.798784 0.0
55 -11.813986 -0.26837194 0.0
56 7.748205 -0.080036476 0.0
57 -11.128186 -16.69476 0.0
</pos>
<hsp>
27 52:1.9E-18 
27 50:0.012 
17 14:2.6E-8 
40 23:0.024 
17 15:0.0031 
40 24:0.002 
8 56:9.9E-11 
17 10:1.7E-15 
17 11:6.4E-5 
17 12:0.0075 
40 22:0.01 
8 51:0.03 
39 41:0.0057 
8 54:5.4E-6 
8 52:0.043 
40 29:3.2E-5 
39 40:0.02 
8 53:2.5E-7 
52 21:0.04 
52 27:3.0E-18 
39 34:0.067 
17 25:0.0046 
40 12:0.02 
39 35:7.2E-5 
40 13:5.7E-6 
17 27:0.0031 
40 14:0.016 
17 21:6.5E-4 
40 10:0.012 
17 24:7.3E-4 
40 16:6.4E-4 
40 17:5.2E-5 
27 34:0.016 
27 31:0.0017 
52 31:0.0053 
17 8:2.8E-21 
17 6:1.7E-4 
17 5:2.0E-5 
17 4:9.2E-6 
17 3:0.027 
17 1:0.063 
39 22:0.018 
39 27:0.029 
27 29:0.007 
27 28:0.0012 
52 41:0.021 
49 54:0.0023 
27 43:0.05 
27 42:3.9E-22 
52 42:2.0E-15 
27 49:2.5E-5 
27 48:9.6E-4 
27 47:4.6E-22 
52 47:2.6E-13 
27 46:3.4E-20 
52 46:6.1E-9 
27 41:1.3E-4 
49 50:0.011 
28 3:9.1E-5 
49 51:1.5E-4 
39 11:0.056 
17 9:2.2E-5 
27 39:0.024 
52 50:0.031 
49 42:0.05 
39 2:0.025 
49 43:0.01 
27 10:4.6E-4 
49 45:0.0045 
49 47:0.019 
49 48:0.0074 0.011 
49 40:0.0092 
49 41:0.0092 
15 34:0.033 
15 30:0.0033 
28 9:0.013 
27 23:0.025 
49 31:2.3E-8 
27 22:0.051 
49 32:0.022 
27 21:0.0057 
49 33:0.0013 
49 34:0.0024 
49 35:1.8E-5 
49 36:5.5E-4 
27 25:0.033 
37 49:0.13 
49 30:1.6E-5 
39 9:0.05 
49 28:6.4E-4 
49 29:1.1E-4 
27 17:0.0024 
54 10:1.8E-4 
54 14:9.3E-16 
54 13:0.0015 
49 21:8.6E-5 
54 12:0.0016 
49 22:0.0031 
54 11:1.9E-11 
49 24:1.3E-4 
54 17:6.1E-6 
49 25:1.4E-4 
54 16:0.0082 
25 55:7.7E-7 
49 27:1.4E-5 
15 9:0.087 
15 8:0.071 
15 7:0.092 
15 10:0.058 
15 11:0.067 
49 17:1.8E-5 
25 48:8.1E-5 
25 49:8.1E-5 
54 21:0.013 
54 24:3.6E-21 
49 10:3.8E-6 
26 0:0.0074 
54 23:0.02 
54 22:1.6E-4 
49 12:0.018 
1 16:0.17 
54 29:0.003 
49 13:1.3E-4 
49 14:7.9E-6 
26 9:0.0088 
26 8:0.015 
37 29:0.035 
15 17:0.0036 
26 3:1.4E-20 
37 31:0.031 
37 30:0.13 
15 26:0.01 
37 34:0.0054 
1 12:0.015 
54 31:0.011 
54 30:5.6E-20 
42 50:0.04 
42 52:1.1E-14 
42 47:1.6E-37 
20 12:0.019 
42 46:7.2E-33 
19 31:0.013 
48 3:3.6E-5 
48 6:0.057 
48 7:0.023 
30 54:5.7E-21 
48 9:0.043 
30 56:0.0018 
1 35:2.4E-5 
30 55:0.016 
42 41:0.072 
48 1:1.2E-4 
20 25:0.029 
42 32:0.02 
20 24:0.062 
19 48:0.0029 
19 47:0.019 
20 21:0.0012 
50 10:0.053 
13 3:2.2E-4 
30 49:2.3E-5 
29 56:1.3E-12 
1 49:0.083 
30 43:9.5E-6 
1 48:1.4E-4 
50 14:0.0057 
30 44:0.0011 
29 50:0.052 
50 16:0.016 
13 9:1.0E-4 
29 54:0.0037 
13 7:0.0075 
29 53:4.5E-6 
29 51:0.018 
42 27:4.1E-22 
19 18:3.2E-38 
30 51:6.1E-4 
42 29:0.04 
1 40:0.0025 
50 20:0.025 
30 36:0.043 
24 3:8.5E-4 
50 21:0.04 
30 31:0.0042 
30 34:6.0E-5 
1 57:4.0E-13 
30 33:0.0051 
50 29:0.058 
24 9:6.4E-23 
50 27:0.014 
24 8:2.1E-4 
24 7:3.2E-5 
24 6:8.7E-28 
19 24:0.06 
19 26:1.6E-18 
19 25:9.1E-7 
1 54:0.025 
30 40:0.027 
50 31:1.4E-5 
30 25:0.0035 
29 36:1.6E-13 
30 24:7.7E-20 
35 6:8.8E-4 
29 35:0.042 
35 7:0.0053 
30 26:0.0023 
35 8:0.022 
30 23:0.029 
29 38:0.012 
50 34:1.4E-8 
30 22:0.0023 
30 29:5.3E-4 
35 1:1.0E-5 
30 28:6.0E-4 
29 31:7.9E-8 
35 3:0.034 
29 30:2.0E-4 
35 4:2.0E-5 
17 54:1.9E-5 
17 56:1.1E-7 
17 51:0.0039 
17 53:0.014 
30 14:2.5E-30 
29 47:0.0076 
30 13:3.2E-4 
30 16:0.032 
29 45:0.012 
30 15:5.4E-4 
50 46:0.018 
30 10:1.2E-5 
50 47:0.053 
30 12:0.028 
29 49:9.1E-5 
30 11:2.2E-28 
3 17:0.031 
50 49:0.028 
3 18:1.8E-21 
3 19:1.9E-22 
46 2:0.013 
9 3:6.8E-6 
30 17:1.1E-6 
29 42:0.052 
29 41:0.037 
29 40:6.0E-5 
9 6:5.4E-17 
9 7:0.0065 
9 8:0.0072 
3 11:0.01 
40 54:0.0091 
3 13:3.0E-4 
3 14:3.7E-4 
11 6:9.9E-7 
29 14:1.8E-5 
50 52:0.062 
11 3:0.0089 
29 11:0.041 
29 17:1.0E-27 
3 26:6.4E-21 
3 27:0.034 
3 28:9.5E-5 
3 29:0.017 
17 29:4.3E-27 
57 1:2.3E-13 
29 10:2.6E-17 
11 9:1.2E-15 
17 36:5.4E-11 
17 38:0.012 
40 48:0.034 
3 21:6.9E-4 
3 22:0.0021 
17 33:0.019 
17 34:0.024 
40 43:1.5E-5 
3 24:0.0013 
40 44:6.1E-22 
3 25:1.1E-12 
17 30:5.7E-7 
17 31:9.8E-7 
40 49:0.014 
22 6:0.016 
29 25:0.015 
29 24:0.047 
22 3:0.0012 
29 22:0.0071 
29 28:0.041 
29 27:0.012 
29 26:0.0065 
3 38:0.01 
29 21:0.016 
22 9:1.8E-5 
22 7:0.031 
17 47:0.014 
17 48:0.065 
40 35:0.02 
3 30:0.0041 
17 49:2.7E-5 
3 31:6.4E-5 
17 43:1.6E-4 
40 30:0.0088 
3 34:0.019 
3 35:0.014 
40 33:0.0062 
17 40:1.1E-4 
40 39:0.015 
33 4:0.0026 
23 12:0.0078 
3 48:5.8E-5 
11 26:0.034 
3 49:1.2E-4 
45 42:0.19 
11 24:4.0E-13 
11 29:0.061 
11 28:0.0056 
3 43:0.0069 
3 44:0.0028 
11 33:0.0041 
11 30:6.6E-28 
3 47:0.054 
44 9:1.1E-4 
33 49:0.0013 
11 37:0.039 
7 2:2.9E-4 
11 34:0.005 
44 3:0.0055 
44 4:0.032 
7 6:0.015 
44 6:0.05 
11 39:0.037 
7 8:0.038 
7 9:0.005 
45 29:0.029 
3 54:0.063 
11 43:0.0013 
3 55:3.7E-24 
11 44:0.033 
45 24:5.6E-4 
23 14:5.3E-4 
57 44:0.41 
33 54:1.1E-4 
23 16:3.7E-4 
57 45:0.84 
33 51:0.013 
3 50:0.062 
57 41:0.2 
55 9:1.8E-5 
21 50:0.041 
21 51:0.0036 
57 48:1.0 
21 52:0.034 
33 34:0.016 
21 54:0.025 
55 3:4.4E-24 
11 10:0.0054 
45 13:0.15 
33 43:2.2E-29 
33 40:0.015 
21 48:0.056 
57 51:0.43 
21 49:1.7E-4 
33 29:0.062 
33 24:0.0013 
33 23:0.03 
11 14:4.4E-23 
5 17:4.3E-6 
11 15:0.04 
45 10:0.18 
11 13:6.6E-4 
11 16:0.0093 
11 17:1.1E-4 
5 10:4.2E-7 
5 14:0.017 
11 22:0.007 
33 31:0.0081 
33 30:0.0011 
31 8:1.7E-4 
31 7:0.061 
33 17:0.012 
33 16:4.4E-31 
31 3:5.0E-5 
33 14:0.0013 
31 2:0.02 
33 12:1.3E-48 
5 29:6.3E-8 
31 9:1.9E-4 
21 22:5.2E-26 
33 21:0.028 
33 20:0.0045 
21 25:0.0092 
21 26:0.0033 
21 27:0.0062 
21 29:0.013 
21 41:0.015 
21 43:5.6E-4 
42 2:3.2E-4 
43 54:0.0056 
5 8:2.0E-4 
43 49:0.023 
43 48:0.0015 
5 36:6.4E-23 
33 11:0.0032 
5 30:0.037 
31 56:0.045 
31 54:0.0068 
31 55:0.016 
43 41:0.032 
43 40:5.1E-5 
53 5:0.099 
53 8:2.8E-7 
43 34:8.0E-6 
43 33:4.2E-29 
5 49:0.024 
31 49:1.1E-8 
31 43:0.007 
21 20:0.0019 
43 30:7.5E-6 
43 31:0.0036 
43 27:0.052 
5 56:4.4E-9 
43 23:1.8E-5 
43 22:2.8E-4 
43 24:1.8E-4 
31 52:0.012 
21 12:0.0017 
31 50:1.3E-5 
31 51:0.025 
21 16:0.026 
21 17:4.6E-4 
25 30:0.0033 
25 36:4.5E-4 
13 49:4.5E-4 
37 22:0.012 
13 51:0.056 
37 21:0.0047 
37 23:0.061 
13 54:0.0062 
25 28:0.0025 
25 29:0.02 
25 26:9.7E-8 
47 50:0.037 
55 18:1.5E-23 
55 19:5.6E-30 
3 0:7.1E-4 
25 47:0.035 
55 14:0.056 
40 3:0.055 
3 4:0.026 
40 4:9.7E-8 
3 6:0.061 
40 8:7.0E-4 
3 9:3.0E-5 
47 52:5.8E-13 
40 9:0.063 
7 13:0.0032 
37 11:0.035 
47 49:0.012 
40 1:0.0064 
47 48:0.036 
25 13:0.0058 
25 14:0.0017 
55 24:0.024 
55 25:1.0E-6 
55 26:2.9E-13 
47 46:5.3E-18 
51 4:0.0063 
47 45:0.039 
13 26:0.0016 
13 25:0.0098 
51 7:0.0012 
47 42:6.2E-37 
51 8:0.044 
47 41:0.003 
51 9:5.0E-4 
7 24:3.4E-5 
13 31:0.0019 
7 25:0.055 
13 30:5.8E-4 
7 22:0.012 
13 35:7.2E-4 
7 29:0.045 
13 34:0.0063 
55 30:0.011 
55 31:0.021 
7 21:0.036 
25 20:0.023 
25 21:0.0074 
25 24:0.027 
55 34:0.057 
35 48:0.011 
35 49:6.7E-6 
7 35:0.01 
35 51:0.05 
13 40:4.1E-5 
7 34:0.0028 
47 29:0.003 
7 39:0.047 
47 27:1.7E-21 
25 17:0.0042 
25 18:1.0E-7 
7 31:0.054 
25 19:1.6E-6 
7 30:0.0025 
55 49:0.0072 
23 54:0.0068 
55 48:0.014 
47 25:0.025 
35 39:3.6E-5 
35 40:0.02 
35 41:0.0076 
47 19:0.0099 
47 17:0.0028 
13 11:8.3E-4 
7 49:4.9E-7 
7 43:0.0029 
1 6:0.15 
35 25:0.064 
13 14:1.2E-4 
35 29:0.045 
35 30:0.039 
13 24:0.0021 
13 22:0.029 
35 34:5.3E-4 
7 54:0.0015 
7 51:0.001 
23 30:0.0071 
23 34:0.001 
23 33:0.037 
35 14:0.06 
11 51:0.03 
11 54:6.9E-12 
35 24:0.0026 
23 24:0.0059 
23 27:0.024 
23 28:0.0041 
57 19:0.88 
23 40:0.026 
23 43:2.1E-5 
57 15:1.1 
45 51:6.0E-11 
9 16:0.061 
9 15:0.026 
9 14:2.0E-22 
9 13:1.5E-4 
45 49:0.0047 
9 18:0.013 
45 47:0.069 
9 17:8.0E-6 
35 13:1.2E-4 
9 12:0.0049 
9 11:8.4E-16 
9 10:0.045 
57 20:1.0 
28 23:0.046 
28 22:4.2E-4 
28 27:0.0023 
51 45:4.4E-11 
28 25:0.0016 
51 49:1.0E-4 
18 3:4.8E-22 
18 0:6.9E-4 
9 26:0.0037 
9 25:6.8E-5 
9 24:1.3E-22 
16 43:1.9E-47 
9 29:0.066 
9 28:0.0081 
16 40:3.6E-4 
9 23:5.8E-4 
9 22:1.5E-5 
9 21:0.0015 
51 54:4.6E-5 
29 6:0.0035 
29 5:1.3E-7 
29 4:0.0012 
28 31:7.8E-6 
29 3:0.017 
28 30:5.7E-4 
29 2:0.031 
16 54:0.026 
18 9:0.0053 
9 39:0.011 
9 30:8.9E-23 
16 50:0.018 
28 29:0.059 
9 34:6.6E-4 
9 31:1.0E-4 
9 49:1.2E-5 
16 21:0.0084 
16 23:2.3E-4 
29 8:1.5E-31 
9 40:0.037 
9 44:4.4E-4 
9 43:1.4E-5 
28 11:0.013 
53 10:0.0036 
28 10:0.02 
53 17:0.0033 
28 14:0.0032 
53 18:0.064 
38 46:0.13 
16 33:7.2E-31 
16 34:0.0099 
9 51:3.6E-4 
16 30:0.03 
9 55:1.7E-5 
9 54:1.3E-23 
0 19:0.032 
0 18:0.001 
38 29:5.5E-4 
16 9:0.056 
53 29:4.0E-6 
38 35:0.039 
0 11:0.29 
53 31:0.61 
38 30:0.13 
26 55:4.9E-13 
53 34:0.34 
0 26:0.0029 
53 38:0.46 
0 25:2.0E-16 
38 17:0.0029 
27 4:0.0068 
27 3:0.011 
27 2:3.2E-5 
16 11:0.021 
16 12:1.0E-25 
26 21:0.017 
38 3:0.0045 
38 4:0.0028 
26 25:1.5E-7 
38 8:5.3E-4 
26 24:0.016 
48 55:0.019 
14 43:3.3E-5 
14 40:0.033 
38 13:0.11 
14 44:0.045 
48 49:0.0059 0.0059 
26 18:1.3E-14 
26 19:1.9E-18 
26 17:0.053 
49 2:0.064 
49 3:1.8E-4 
26 30:0.0018 
49 4:3.7E-7 
0 49:0.13 
26 36:0.012 
49 7:4.1E-6 
26 34:0.038 
49 8:3.3E-4 
49 9:3.5E-5 
48 47:0.048 
14 49:1.4E-5 
48 43:6.2E-4 
14 54:2.9E-16 
14 51:5.6E-4 
14 56:0.017 
48 39:0.057 
14 55:0.045 
26 29:0.013 
26 28:0.052 
14 50:0.011 
14 3:5.4E-4 
31 36:7.6E-5 
31 34:0.0017 
31 33:0.064 
14 9:3.5E-22 
43 21:3.5E-4 
14 8:3.2E-5 
43 20:0.05 
14 6:2.2E-9 
14 5:0.027 
14 4:0.0053 
43 16:2.5E-47 
43 17:1.6E-4 
43 12:2.3E-26 
43 11:0.0044 
43 14:5.2E-5 
31 41:0.021 
0 54:0.68 
31 27:0.0049 
25 3:4.1E-13 
31 28:5.1E-6 
25 0:1.1E-16 
31 24:0.052 
25 9:9.2E-5 
31 29:6.7E-8 
31 30:0.0022 
36 4:0.0012 
31 17:1.2E-6 
36 5:3.8E-23 
31 14:8.0E-4 
31 12:0.0015 
36 8:3.0E-10 
31 13:4.0E-4 
31 10:1.3E-7 
31 11:0.038 
31 19:0.009 
18 48:0.017 
47 5:0.037 
2 27:1.6E-5 
41 52:0.023 
2 29:0.05 
47 2:1.4E-4 
47 3:0.04 
41 47:0.0021 
41 49:0.0055 
41 43:0.0065 
18 55:7.8E-24 
18 53:0.036 
12 4:0.0076 
12 1:0.016 
2 39:0.02 
12 9:0.031 
18 19:5.0E-39 
41 35:0.0055 
18 26:2.8E-15 
2 31:0.015 
41 31:0.0084 
18 25:8.4E-8 
18 24:0.063 
41 39:0.007 
51 10:1.9E-4 
51 11:0.029 
51 14:2.5E-4 
51 12:5.8E-4 
51 13:0.019 
2 47:1.3E-4 
51 17:0.0018 
23 9:6.1E-4 
23 6:0.012 
2 41:1.2E-18 
41 27:2.1E-4 
2 42:1.1E-4 
2 43:0.036 
41 21:0.015 
2 45:0.018 
41 29:0.012 
51 21:0.0028 
51 22:0.017 
34 3:0.013 
28 49:6.6E-4 
51 24:7.7E-4 
51 29:0.012 
34 9:8.8E-4 
28 41:0.06 
34 7:0.0039 
34 6:0.047 
2 50:0.018 
2 52:0.0012 
41 10:0.0026 
51 33:0.0079 
51 30:2.8E-4 
51 31:0.013 
51 35:0.028 
8 2:0.0029 
45 2:0.015 
8 4:0.0021 
8 5:2.3E-4 
8 6:1.0E-4 
8 7:0.005 
8 9:0.0048 
18 14:0.014 
56 8:2.3E-10 
10 5:5.3E-7 
34 29:0.063 
22 40:0.023 
10 4:5.7E-4 
34 27:0.027 
22 43:2.8E-4 
34 24:0.0022 
10 56:1.1E-10 
4 17:1.0E-5 
56 4:0.059 
56 5:4.4E-9 
10 8:1.3E-12 
4 10:0.001 
4 12:0.01 
4 14:0.002 
22 34:0.06 
34 33:0.036 
22 37:0.017 
34 31:0.0015 
34 30:5.0E-5 
22 39:0.017 
34 19:0.022 
22 51:0.019 
34 17:0.029 
21 4:0.0083 
34 16:0.0056 
21 3:5.6E-4 
34 15:0.037 
22 54:5.9E-4 
34 14:4.6E-6 
34 13:0.0081 
4 28:0.045 
4 27:0.012 
4 29:0.0018 
21 9:0.0012 
4 22:0.025 
4 21:0.0033 
12 11:0.063 
34 23:0.0015 
22 48:0.0059 
34 20:0.027 
22 49:0.0059 
32 3:0.15 
22 21:1.0E-25 
4 38:0.0025 
10 36:1.2E-11 
4 33:0.0019 
10 41:0.0016 
4 35:6.5E-6 
10 40:0.022 
4 36:7.4E-4 
34 12:0.012 
22 13:0.026 
34 11:0.0094 
22 14:3.2E-5 
43 9:3.4E-5 
22 30:6.3E-4 
6 2:0.0086 
4 49:5.7E-7 
6 3:0.041 
43 2:0.045 
43 3:0.011 
10 49:3.0E-6 
44 40:1.6E-22 
6 7:0.017 
43 6:0.037 
6 8:3.0E-4 
43 7:0.0042 
6 9:7.2E-17 
10 50:0.024 
10 51:5.3E-4 
10 54:1.8E-4 
4 48:0.053 
10 53:0.003 
22 24:0.0018 
22 28:2.2E-4 
22 29:0.0095 
4 40:1.7E-8 
54 8:4.8E-6 
54 9:8.6E-23 
32 48:9.1E-51 
32 49:0.0078 0.056 
10 11:0.0049 
44 30:5.5E-4 
54 1:0.02 
10 14:1.6E-6 
54 3:0.016 
54 6:2.0E-13 
10 17:5.1E-16 
54 7:7.4E-4 
44 24:7.0E-5 
4 56:0.031 
4 51:0.0036 
32 39:0.073 
22 11:0.0086 
10 24:0.0097 
10 27:5.8E-4 
10 26:0.024 
10 29:2.3E-17 
10 28:0.0027 
10 30:4.4E-6 
10 31:4.4E-8 
44 14:0.022 
32 42:0.013 
32 43:0.15 
30 9:6.9E-23 
30 8:3.6E-5 
30 7:0.0016 
32 26:0.14 
30 6:4.9E-12 
32 27:0.13 
30 3:0.0035 
20 42:0.039 
44 11:0.051 
6 11:3.3E-7 
6 14:8.9E-10 
20 34:0.031 
6 17:1.3E-4 
20 33:0.012 
19 55:5.2E-30 
41 2:7.1E-18 
4 3:0.0054 
41 3:0.037 
6 29:0.0046 
20 50:0.014 
41 6:0.0082 
4 8:0.0021 
41 8:0.024 
6 22:0.0092 
6 24:2.4E-27 
6 23:0.012 
20 43:0.024 
54 36:0.047 
54 33:1.0E-5 
52 2:0.001 
14 18:0.024 
14 17:1.9E-8 
36 49:7.2E-4 
48 35:0.018 
48 32:1.4E-50 
14 21:0.065 
6 35:0.0012 
6 34:0.031 
36 54:0.033 
14 25:0.0027 
14 24:4.7E-18 
36 56:4.4E-13 
14 23:0.0012 
14 22:1.5E-5 
48 27:0.0021 
54 43:0.003 
54 40:0.0016 
6 30:1.9E-12 
26 10:0.018 
26 11:0.028 
26 14:8.3E-4 
26 15:0.0034 
54 49:0.0014 
26 13:4.9E-4 
14 29:2.0E-5 
14 28:0.004 
48 25:1.1E-4 
48 24:0.024 
14 26:0.0025 
48 22:0.0093 
48 21:0.062 
14 31:0.0013 
6 43:0.036 
14 30:1.6E-29 
14 36:4.7E-4 
48 19:0.0025 
48 18:0.014 
14 34:3.3E-6 
14 33:0.0019 
54 51:4.7E-5 
6 41:0.012 
24 40:0.0013 
24 44:1.4E-4 
24 43:2.5E-4 
24 45:0.0011 
36 26:0.042 
36 29:3.6E-13 
6 54:2.9E-14 
36 31:8.0E-5 
24 51:0.0011 
24 55:0.0087 
24 54:2.5E-22 
2 6:0.0074 
36 17:1.2E-10 
2 7:4.7E-4 
2 8:0.0051 
14 10:2.6E-6 
14 13:7.3E-5 
14 12:0.032 
14 11:9.8E-23 
36 25:0.0012 
24 48:0.041 
56 10:2.3E-10 
24 49:9.9E-5 
56 17:7.4E-8 
24 20:0.043 
24 22:7.1E-4 
56 14:0.0073 
24 23:0.014 
46 52:7.5E-9 
46 50:0.028 
46 51:0.06 
8 14:1.5E-5 
12 40:0.0062 
8 15:0.036 
8 12:0.021 
36 10:2.5E-11 
46 47:8.1E-18 
50 2:0.021 
8 17:5.0E-22 
12 43:1.5E-26 
50 3:0.058 
36 14:9.1E-4 
24 15:0.058 
24 14:2.8E-18 
24 17:5.3E-4 
8 10:6.7E-13 
8 11:0.031 
24 18:0.051 
56 29:2.6E-12 
24 30:8.5E-20 
24 33:0.0039 
24 35:0.0036 
24 34:0.0015 
12 49:0.044 
46 42:1.4E-32 
12 51:0.0011 
8 26:0.014 
8 24:1.8E-4 
8 29:1.7E-31 
46 38:0.044 
8 27:0.049 
12 54:0.0034 
56 31:0.011 
24 26:0.0059 
24 25:0.032 
24 28:0.019 
8 22:0.048 
24 29:0.029 
56 30:4.1E-4 
34 49:0.0072 
56 36:7.9E-13 
12 16:1.7E-25 
19 3:3.0E-22 
12 14:0.045 
19 0:0.003 
12 17:0.0069 
8 36:1.1E-10 
8 35:0.0034 
46 27:1.3E-19 
12 23:0.0065 
8 38:2.1E-4 
12 20:0.015 
12 21:0.0016 
34 55:0.037 
34 50:5.9E-9 
8 30:4.8E-6 
8 31:7.5E-5 
34 39:0.028 
24 11:1.9E-13 
0 3:2.1E-4 
34 37:0.016 
24 10:0.0061 
24 13:0.0018 
34 35:2.3E-4 
24 12:0.0093 
12 24:0.0079 
0 9:0.14 
12 30:0.013 
12 33:8.2E-49 
46 17:0.082 
12 34:0.017 
8 49:5.9E-5 
12 31:0.0027 
8 40:1.9E-4 
34 43:4.9E-6 
8 41:0.014 
8 42:0.057 
</hsp>
