# Supplementary material for: Slipknotted and unknotted monovalent cation-proton antiporters evolved from a common ancestor
Source: PLoS Comput Biol. 2021 Oct 14;17(10):e1009502. doi: 10.1371/journal.pcbi.1009502 (PMC8562792; doi:10.1371/journal.pcbi.1009502)
Supplement: S4 File — (TXT) [file pcbi.1009502.s015.tre.txt]

#NEXUS
begin taxa;
	dimensions ntax=203;
	taxlabels
		PF00999_gr1_r1_A0A101P0B8_9ACTN__489
		PF00999_gr1_r1_A0A0F4J620_9ACTN__781
		PF00999_gr1_r1_K7F841_PELSI_6746_1123
		PF00999_gr2_r1_U5DNE5_9CHRO_6392_835
		PF00999_gr2_r1_S6AX47_PSERE_1038_1041
		PF00999_gr2_r1_A0A0F7N6B4_9ACTN__1814
		PF00999_gr3_r1_B4KJX2_DROMO_2266_24
		PF00999_gr3_r1_H2LNR3_ORYLA_4444_48
		PF00999_gr3_r1_A0A091LG31_CATAU__80
		PF00999_gr4_r1_4czb_chainA_p001_1
		PF00999_gr4_r1_R6HUS2_9FIRM_1839_178
		PF00999_gr4_r1_A0A0A1VFB9_9BURK__255
		PF00999_gr4_r1_A0A0D5VCK0_9BURK__282
		PF00999_gr5_r1_A5FAS1_FLAJ1_2239_56
		PF00999_gr5_r1_R5J1L9_9BACE_1839_113
		PF00999_gr5_r1_B8HSD0_CYAP4_3440_219
		PF00999_gr6_r1_A0A165R7C0_9HOMO__480
		PF00999_gr6_r1_A0A177E5A4_ALTAL__619
		PF00999_gr6_r1_A0A0B2R0S9_GLYSO__1101
		PF00999_gr7_r1_A0A0T6LMP3_9ACTN__603
		PF00999_gr7_r1_A1K3X4_AZOSB_1138_2919
		PF00999_gr7_r1_I1KPS4_SOYBN_1685_3882
		PF00999_gr1_r2_D9XEJ1_STRVT_6404_458
		PF00999_gr1_r2_A0A0F4J620_9ACTN__781
		PF00999_gr1_r2_G3H6H9_CRIGR_8548_1045
		PF00999_gr2_r2_K9WCQ7_9CYAN_7392_809
		PF00999_gr2_r2_A0A0D1PNU9_PSEPU__1000
		PF00999_gr2_r2_A0A0X3T2V4_9ACTN__1795
		PF00999_gr3_r2_A0A091EUF9_CORBR__85
		PF00999_gr3_r2_F6VMF6_CALJA_9549_110
		PF00999_gr3_r2_A0A0S3P5X8_9NOSO__308
		PF00999_gr4_r2_4czb_chainA_p001_1
		PF00999_gr4_r2_R5J113_9FIRM_1940_192
		PF00999_gr4_r2_A1TJA4_ACIAC_2439_252
		PF00999_gr4_r2_A0A0B1YEH2_9BURK__310
		PF00999_gr5_r2_A5FAS1_FLAJ1_2239_56
		PF00999_gr5_r2_R6RSK4_9BACE_1839_115
		PF00999_gr5_r2_D9RSJ3_PREMB_2380_182
		PF00999_gr6_r2_A0A165R7C0_9HOMO__481
		PF00999_gr6_r2_C4JNR2_UNCRE_4944_644
		PF00999_gr6_r2_A0A151TLR9_CAJCA__1029
		PF00999_gr7_r2_D9T4G1_MICAI_9376_607
		PF00999_gr7_r2_A1K3X4_AZOSB_1138_2920
		PF00999_gr7_r2_R0FIR8_9BRAS_1805_3890
		PF01758_gr1_r1_4n7w_chainA_p001_2
		PF01758_gr1_r1_E0U732_CYAP2_3
		PF01758_gr1_r1_C5AP16_BURGB_102
		PF01758_gr1_r1_A0A0S9RAU1_9A_414
		PF01758_gr2_r1_B3E6G9_GEOLS_4
		PF01758_gr2_r1_D4H8H3_DENA2_19
		PF01758_gr2_r1_D7B2T0_NOCDD_35
		PF01758_gr3_r1_A4G2H8_HERAR_1
		PF01758_gr3_r1_A0A0A7LDE9_9E_14
		PF01758_gr3_r1_A0A0F2CAZ4_9M_17
		PF01758_gr4_r1_V4UPB8_9ROSI_5
		PF01758_gr4_r1_A0A067DF92_CI_42
		PF01758_gr4_r1_BASS5_ARATH_144
		PF01758_gr1_r2_4n7w_chainA_p001_2
		PF01758_gr1_r2_B7KE34_CYAP7_4
		PF01758_gr1_r2_V5BZ08_9GAMM_121
		PF01758_gr1_r2_A0A0S9RAU1_9A_414
		PF01758_gr2_r2_A0A0C1YJF3_9C_14
		PF01758_gr2_r2_D4H8H3_DENA2_19
		PF01758_gr2_r2_D7B2T0_NOCDD_35
		PF01758_gr3_r2_A0A0S7ZIM2_9S_8
		PF01758_gr3_r2_A0A0S9NDW5_9B_9
		PF01758_gr3_r2_F5XS36_MICPN_11
		PF01758_gr4_r2_A0A067DF92_CI_42
		PF01758_gr4_r2_D2TSP4_CITRI_55
		PF01758_gr4_r2_M0T3B3_MUSAM_657
		PF03390_r1_5a1s_chainA_p001_1
		PF03390_r1_D5DQF3_BACMQ_3044_4
		PF03390_r1_V3TU39_SERS3_3544_42
		PF03390_r1_T0VIT8_9ENTE_3244_56
		PF03390_r1_X2H6H9_9GAMM_5246_72
		PF03390_r1_A0A098U271_9BURK__104
		PF03390_r1_A0A0C5WZL5_9GAMM__143
		PF03390_r1_A0A0P7DRL2_9GAMM__159
		PF03390_r1_A0A024P9N6_9BACI__168
		PF03390_r1_G5KDA4_9STRE_9417_219
		PF03390_r2_5a1s_chainA_p001_1
		PF03390_r2_A0A0F2J7B3_9FIRM__11
		PF03390_r2_V3TU39_SERS3_3544_42
		PF03390_r2_T0VIT8_9ENTE_3244_56
		PF03390_r2_I0HRL5_RUBGI_5418_71
		PF03390_r2_X2H6H9_9GAMM_5246_72
		PF03390_r2_H2IW40_RAHAC_3444_74
		PF03390_r2_A0A0C5WZL5_9GAMM__143
		PF03390_r2_A0A0P7DRL2_9GAMM__159
		PF03390_r2_A0A024P9N6_9BACI__168
		PF03390_r2_A0A0D6DWJ5_9LACT__213
		PF03547_gr1_r1_A0A091JD09_9AVES__2
		PF03547_gr1_r1_A0A0D3B1H7_BRAOL__72
		PF03547_gr1_r1_J3JB31_9LACO_6_17_96
		PF03547_gr2_r1_gr2_r1_A0A067KY45_JA_9
		PF03547_gr2_r1_gr2_r1_J4KPZ8_BEAB2__50
		PF03547_gr2_r1_gr2_r1_A0A165SM41_9A_84
		PF03547_gr1_r2_A0A091JD09_9AVES__2
		PF03547_gr1_r2_A0A022RHJ8_ERYGU__23
		PF03547_gr1_r2_H2MSZ7_ORYLA_14_1_31
		PF03547_gr2_r2_gr2_r2_A0A135LR38_PE_1
		PF03547_gr2_r2_gr2_r2_D7KJ74_ARALL__10
		PF03547_gr2_r2_gr2_r2_J4KPZ8_BEAB2__51
		PF03601_r1_A0A0N1KJD5_9B_21
		PF03601_r1_D9RRG3_PREMB_23
		PF03601_r1_R7JE06_9PORP_136
		PF03601_r2_long_D4M3E7_9FIRM_3
		PF03601_r2_long_R5UY26_9BACE_4
		PF03601_r2_long_I2GG00_9BACT_55
		PF03616_gr1_r1_A0A083ZW09_9GAMM__18
		PF03616_gr1_r1_W4EQI7_9BACL_2361_170
		PF03616_gr1_r1_R6GSN2_9FIRM_3364_257
		PF03616_gr2_r1_X5DTG1_9CORY_6374_4
		PF03616_gr2_r1_W9BEF6_9BACI_5351_15
		PF03616_gr2_r1_C3WAR1_FUSMR_5359_26
		PF03616_gr1_r2_A0A083ZW09_9GAMM__18
		PF03616_gr1_r2_W4EQI7_9BACL_2361_170
		PF03616_gr1_r2_R6GSN2_9FIRM_3364_257
		PF03616_gr2_r2_A0A0L0QT08_VIRPA__17
		PF03616_gr2_r2_R6ZFK0_9CLOT_5366_27
		PF03616_gr2_r2_Q87PR6_VIBPA_5370_38
		PF03788_LrgA_A0A135U5Y4_9PEZI_1
		PF03788_LrgA_A0A2V1C6G8_9HELO_13
		PF03788_LrgA_A0A0E0SME7_GIBZE_18
		PF03788_LrgA_C5DKH7_LACTC_60
		PF03788_LrgA_A0A078HAX8_BRANA_76
		PF03788_LrgA_I1L543_SOYBN_128
		PF03788_LrgA_A0A0D9XMX7_9ORYZ_144
		PF03788_LrgA_A0A167GJZ9_9HYPO_157
		PF03788_LrgA_G9NC42_HYPVG_171
		PF03788_LrgA_A0A2T4H1C8_FUSCU_182
		PF03788_nd_W4UTG2_9BACE_12_105_15
		PF03788_nd_Q03SQ6_LACBA_32_127_21
		PF03788_nd_A0A071MCU4_9ENTR_29_122_38
		PF03788_nd_A0A069PJM0_9BURK_34_127_63
		PF03788_nd_R6C7P5_9CLOT_14_107_68
		PF03788_nd_V5ATV2_ENTCL_22_115_106
		PF03788_nd_A0A0D1M341_PSEPU_23_116_142
		PF03788_nd_A0A089WKZ4_9PSED_13_106_144
		PF03788_nd_D4I287_ERWAC_29_122_333
		PF03788_nd_D3IKC5_9BACT_12_105_432
		PF03812_r1_A0A0C2C251_9BURK__3
		PF03812_r1_W6J369_9ENTR_3312_4
		PF03812_r1_A0A0J6WT21_9FIRM__25
		PF03812_r2_A0A0C2C251_9BURK__3
		PF03812_r2_W6J369_9ENTR_3312_4
		PF03812_r2_A0A0J6WT21_9FIRM__25
		PF03956_r1_Q7CHI0_YERPE_1
		PF03956_r1_Q1Z0Y8_9GAMM_6
		PF03956_r1_Q32DZ2_SHIDS_13
		PF03956_r2_Q7CHI0_YERPE_1
		PF03956_r2_Q1Z0Y8_9GAMM_8
		PF03956_r2_Q32DZ2_SHIDS_29
		PF04172_nd_R7N4Y6_9FIRM_16_229_4
		PF04172_nd_F6AEV0_PSEF1_23_236_8
		PF04172_nd_F0LV46_VIBFN_6_219_13
		PF04172_nd_A0A0A0LCI6_CUCSA_289_516_16
		PF04172_nd_R7E4N4_9BACE_14_227_27
		PF04172_nd_A0A014PWM6_9GAMM_11_224_30
		PF04172_nd_D4GHE0_PANAM_14_227_37
		PF04172_nd_T0P3V9_PHOTE_12_225_73
		PF04172_nd_A0A0A6NXY3_9LACO_19_242_81
		PF04172_nd_A0A0Q4XXS8_9BURK_22_240_112
		PF05145_r1_A8G859_SERP5_3334_14
		PF05145_r1_W0HDB7_PSECI_3233_66
		PF05145_r1_A0A132T408_9MYCO__83
		PF05145_r2_A8G859_SERP5_3334_14
		PF05145_r2_W0HDB7_PSECI_3233_66
		PF05145_r2_A0A132T408_9MYCO__83
		PF05684_r1_E0CUW7_VITVI_8644_2
		PF05684_r1_K3Y1T5_SETIT_8044_60
		PF05684_r1_A4CTM6_SYNPV_2361_86
		PF05684_r2_E0CUW7_VITVI_8644_2
		PF05684_r2_R0HBX2_9BRAS_2238_46
		PF05684_r2_K3Y1T5_SETIT_8044_60
		PF05982_r2_A0A0B4C5X0_9RHOB__1
		PF05982_r2_Q8YY66_NOSS1_1331_231
		PF05982_r2_K9TXJ2_9CYAN_1837_367
		PF06826_gr1_r1_W1G258_ECOLX_105
		PF06826_gr1_r1_Q5LE71_BACFN_338
		PF06826_gr1_r1_Y1639_SERP5_950
		PF06826_gr2_r1_D2RN31_ACIFV_26
		PF06826_gr2_r1_U2M5Y0_9FIRM_33
		PF06826_gr2_r1_R9NMG2_9FIRM_40
		PF06826_gr1_r2_W1G258_ECOLX_105
		PF06826_gr1_r2_I0TA52_9BACT_188
		PF06826_gr1_r2_Y1639_SERP5_955
		PF06826_gr2_r2_U2M5Y0_9FIRM_33
		PF06826_gr2_r2_W7UQN1_RUMFL_44
		PF06826_gr2_r2_F4LJR2_TREBD_51
		PF06965_r1_4atv_chainA_p001_1
		PF06965_r1_D9TEP9_MICAI_2440_1182
		PF06965_r1_A0A0J6VZE1_9MYCO__1222
		PF06965_r1_F2RAD8_STRVP_3641_1450
		PF06965_r2_4atv_chainA_p001_1
		PF06965_r2_NHAA_PHOPR_6376_436
		PF06965_r2_L7ETS9_9ACTN_2440_1493
		PF13593_r1_Q9ZBW2_STRCO_13320_43
		PF13593_r1_E6WBS6_PANSA_7317_579
		PF13593_r1_G1KCF5_ANOCA_10324_879
		PF13593_r2_Q9ZBW2_STRCO_13320_43
		PF13593_r2_A0A097R2F4_HAFAL_10319_633
		PF13593_r2_G1KCF5_ANOCA_10324_879
		;
end;
begin trees;
	translate
		1	PF00999_gr1_r1_A0A101P0B8_9ACTN__489,
		2	PF00999_gr1_r1_A0A0F4J620_9ACTN__781,
		3	PF00999_gr1_r1_K7F841_PELSI_6746_1123,
		4	PF00999_gr2_r1_U5DNE5_9CHRO_6392_835,
		5	PF00999_gr2_r1_S6AX47_PSERE_1038_1041,
		6	PF00999_gr2_r1_A0A0F7N6B4_9ACTN__1814,
		7	PF00999_gr3_r1_B4KJX2_DROMO_2266_24,
		8	PF00999_gr3_r1_H2LNR3_ORYLA_4444_48,
		9	PF00999_gr3_r1_A0A091LG31_CATAU__80,
		10	PF00999_gr4_r1_4czb_chainA_p001_1,
		11	PF00999_gr4_r1_R6HUS2_9FIRM_1839_178,
		12	PF00999_gr4_r1_A0A0A1VFB9_9BURK__255,
		13	PF00999_gr4_r1_A0A0D5VCK0_9BURK__282,
		14	PF00999_gr5_r1_A5FAS1_FLAJ1_2239_56,
		15	PF00999_gr5_r1_R5J1L9_9BACE_1839_113,
		16	PF00999_gr5_r1_B8HSD0_CYAP4_3440_219,
		17	PF00999_gr6_r1_A0A165R7C0_9HOMO__480,
		18	PF00999_gr6_r1_A0A177E5A4_ALTAL__619,
		19	PF00999_gr6_r1_A0A0B2R0S9_GLYSO__1101,
		20	PF00999_gr7_r1_A0A0T6LMP3_9ACTN__603,
		21	PF00999_gr7_r1_A1K3X4_AZOSB_1138_2919,
		22	PF00999_gr7_r1_I1KPS4_SOYBN_1685_3882,
		23	PF00999_gr1_r2_D9XEJ1_STRVT_6404_458,
		24	PF00999_gr1_r2_A0A0F4J620_9ACTN__781,
		25	PF00999_gr1_r2_G3H6H9_CRIGR_8548_1045,
		26	PF00999_gr2_r2_K9WCQ7_9CYAN_7392_809,
		27	PF00999_gr2_r2_A0A0D1PNU9_PSEPU__1000,
		28	PF00999_gr2_r2_A0A0X3T2V4_9ACTN__1795,
		29	PF00999_gr3_r2_A0A091EUF9_CORBR__85,
		30	PF00999_gr3_r2_F6VMF6_CALJA_9549_110,
		31	PF00999_gr3_r2_A0A0S3P5X8_9NOSO__308,
		32	PF00999_gr4_r2_4czb_chainA_p001_1,
		33	PF00999_gr4_r2_R5J113_9FIRM_1940_192,
		34	PF00999_gr4_r2_A1TJA4_ACIAC_2439_252,
		35	PF00999_gr4_r2_A0A0B1YEH2_9BURK__310,
		36	PF00999_gr5_r2_A5FAS1_FLAJ1_2239_56,
		37	PF00999_gr5_r2_R6RSK4_9BACE_1839_115,
		38	PF00999_gr5_r2_D9RSJ3_PREMB_2380_182,
		39	PF00999_gr6_r2_A0A165R7C0_9HOMO__481,
		40	PF00999_gr6_r2_C4JNR2_UNCRE_4944_644,
		41	PF00999_gr6_r2_A0A151TLR9_CAJCA__1029,
		42	PF00999_gr7_r2_D9T4G1_MICAI_9376_607,
		43	PF00999_gr7_r2_A1K3X4_AZOSB_1138_2920,
		44	PF00999_gr7_r2_R0FIR8_9BRAS_1805_3890,
		45	PF01758_gr1_r1_4n7w_chainA_p001_2,
		46	PF01758_gr1_r1_E0U732_CYAP2_3,
		47	PF01758_gr1_r1_C5AP16_BURGB_102,
		48	PF01758_gr1_r1_A0A0S9RAU1_9A_414,
		49	PF01758_gr2_r1_B3E6G9_GEOLS_4,
		50	PF01758_gr2_r1_D4H8H3_DENA2_19,
		51	PF01758_gr2_r1_D7B2T0_NOCDD_35,
		52	PF01758_gr3_r1_A4G2H8_HERAR_1,
		53	PF01758_gr3_r1_A0A0A7LDE9_9E_14,
		54	PF01758_gr3_r1_A0A0F2CAZ4_9M_17,
		55	PF01758_gr4_r1_V4UPB8_9ROSI_5,
		56	PF01758_gr4_r1_A0A067DF92_CI_42,
		57	PF01758_gr4_r1_BASS5_ARATH_144,
		58	PF01758_gr1_r2_4n7w_chainA_p001_2,
		59	PF01758_gr1_r2_B7KE34_CYAP7_4,
		60	PF01758_gr1_r2_V5BZ08_9GAMM_121,
		61	PF01758_gr1_r2_A0A0S9RAU1_9A_414,
		62	PF01758_gr2_r2_A0A0C1YJF3_9C_14,
		63	PF01758_gr2_r2_D4H8H3_DENA2_19,
		64	PF01758_gr2_r2_D7B2T0_NOCDD_35,
		65	PF01758_gr3_r2_A0A0S7ZIM2_9S_8,
		66	PF01758_gr3_r2_A0A0S9NDW5_9B_9,
		67	PF01758_gr3_r2_F5XS36_MICPN_11,
		68	PF01758_gr4_r2_A0A067DF92_CI_42,
		69	PF01758_gr4_r2_D2TSP4_CITRI_55,
		70	PF01758_gr4_r2_M0T3B3_MUSAM_657,
		71	PF03390_r1_5a1s_chainA_p001_1,
		72	PF03390_r1_D5DQF3_BACMQ_3044_4,
		73	PF03390_r1_V3TU39_SERS3_3544_42,
		74	PF03390_r1_T0VIT8_9ENTE_3244_56,
		75	PF03390_r1_X2H6H9_9GAMM_5246_72,
		76	PF03390_r1_A0A098U271_9BURK__104,
		77	PF03390_r1_A0A0C5WZL5_9GAMM__143,
		78	PF03390_r1_A0A0P7DRL2_9GAMM__159,
		79	PF03390_r1_A0A024P9N6_9BACI__168,
		80	PF03390_r1_G5KDA4_9STRE_9417_219,
		81	PF03390_r2_5a1s_chainA_p001_1,
		82	PF03390_r2_A0A0F2J7B3_9FIRM__11,
		83	PF03390_r2_V3TU39_SERS3_3544_42,
		84	PF03390_r2_T0VIT8_9ENTE_3244_56,
		85	PF03390_r2_I0HRL5_RUBGI_5418_71,
		86	PF03390_r2_X2H6H9_9GAMM_5246_72,
		87	PF03390_r2_H2IW40_RAHAC_3444_74,
		88	PF03390_r2_A0A0C5WZL5_9GAMM__143,
		89	PF03390_r2_A0A0P7DRL2_9GAMM__159,
		90	PF03390_r2_A0A024P9N6_9BACI__168,
		91	PF03390_r2_A0A0D6DWJ5_9LACT__213,
		92	PF03547_gr1_r1_A0A091JD09_9AVES__2,
		93	PF03547_gr1_r1_A0A0D3B1H7_BRAOL__72,
		94	PF03547_gr1_r1_J3JB31_9LACO_6_17_96,
		95	PF03547_gr2_r1_gr2_r1_A0A067KY45_JA_9,
		96	PF03547_gr2_r1_gr2_r1_J4KPZ8_BEAB2__50,
		97	PF03547_gr2_r1_gr2_r1_A0A165SM41_9A_84,
		98	PF03547_gr1_r2_A0A091JD09_9AVES__2,
		99	PF03547_gr1_r2_A0A022RHJ8_ERYGU__23,
		100	PF03547_gr1_r2_H2MSZ7_ORYLA_14_1_31,
		101	PF03547_gr2_r2_gr2_r2_A0A135LR38_PE_1,
		102	PF03547_gr2_r2_gr2_r2_D7KJ74_ARALL__10,
		103	PF03547_gr2_r2_gr2_r2_J4KPZ8_BEAB2__51,
		104	PF03601_r1_A0A0N1KJD5_9B_21,
		105	PF03601_r1_D9RRG3_PREMB_23,
		106	PF03601_r1_R7JE06_9PORP_136,
		107	PF03601_r2_long_D4M3E7_9FIRM_3,
		108	PF03601_r2_long_R5UY26_9BACE_4,
		109	PF03601_r2_long_I2GG00_9BACT_55,
		110	PF03616_gr1_r1_A0A083ZW09_9GAMM__18,
		111	PF03616_gr1_r1_W4EQI7_9BACL_2361_170,
		112	PF03616_gr1_r1_R6GSN2_9FIRM_3364_257,
		113	PF03616_gr2_r1_X5DTG1_9CORY_6374_4,
		114	PF03616_gr2_r1_W9BEF6_9BACI_5351_15,
		115	PF03616_gr2_r1_C3WAR1_FUSMR_5359_26,
		116	PF03616_gr1_r2_A0A083ZW09_9GAMM__18,
		117	PF03616_gr1_r2_W4EQI7_9BACL_2361_170,
		118	PF03616_gr1_r2_R6GSN2_9FIRM_3364_257,
		119	PF03616_gr2_r2_A0A0L0QT08_VIRPA__17,
		120	PF03616_gr2_r2_R6ZFK0_9CLOT_5366_27,
		121	PF03616_gr2_r2_Q87PR6_VIBPA_5370_38,
		122	PF03788_LrgA_A0A135U5Y4_9PEZI_1,
		123	PF03788_LrgA_A0A2V1C6G8_9HELO_13,
		124	PF03788_LrgA_A0A0E0SME7_GIBZE_18,
		125	PF03788_LrgA_C5DKH7_LACTC_60,
		126	PF03788_LrgA_A0A078HAX8_BRANA_76,
		127	PF03788_LrgA_I1L543_SOYBN_128,
		128	PF03788_LrgA_A0A0D9XMX7_9ORYZ_144,
		129	PF03788_LrgA_A0A167GJZ9_9HYPO_157,
		130	PF03788_LrgA_G9NC42_HYPVG_171,
		131	PF03788_LrgA_A0A2T4H1C8_FUSCU_182,
		132	PF03788_nd_W4UTG2_9BACE_12_105_15,
		133	PF03788_nd_Q03SQ6_LACBA_32_127_21,
		134	PF03788_nd_A0A071MCU4_9ENTR_29_122_38,
		135	PF03788_nd_A0A069PJM0_9BURK_34_127_63,
		136	PF03788_nd_R6C7P5_9CLOT_14_107_68,
		137	PF03788_nd_V5ATV2_ENTCL_22_115_106,
		138	PF03788_nd_A0A0D1M341_PSEPU_23_116_142,
		139	PF03788_nd_A0A089WKZ4_9PSED_13_106_144,
		140	PF03788_nd_D4I287_ERWAC_29_122_333,
		141	PF03788_nd_D3IKC5_9BACT_12_105_432,
		142	PF03812_r1_A0A0C2C251_9BURK__3,
		143	PF03812_r1_W6J369_9ENTR_3312_4,
		144	PF03812_r1_A0A0J6WT21_9FIRM__25,
		145	PF03812_r2_A0A0C2C251_9BURK__3,
		146	PF03812_r2_W6J369_9ENTR_3312_4,
		147	PF03812_r2_A0A0J6WT21_9FIRM__25,
		148	PF03956_r1_Q7CHI0_YERPE_1,
		149	PF03956_r1_Q1Z0Y8_9GAMM_6,
		150	PF03956_r1_Q32DZ2_SHIDS_13,
		151	PF03956_r2_Q7CHI0_YERPE_1,
		152	PF03956_r2_Q1Z0Y8_9GAMM_8,
		153	PF03956_r2_Q32DZ2_SHIDS_29,
		154	PF04172_nd_R7N4Y6_9FIRM_16_229_4,
		155	PF04172_nd_F6AEV0_PSEF1_23_236_8,
		156	PF04172_nd_F0LV46_VIBFN_6_219_13,
		157	PF04172_nd_A0A0A0LCI6_CUCSA_289_516_16,
		158	PF04172_nd_R7E4N4_9BACE_14_227_27,
		159	PF04172_nd_A0A014PWM6_9GAMM_11_224_30,
		160	PF04172_nd_D4GHE0_PANAM_14_227_37,
		161	PF04172_nd_T0P3V9_PHOTE_12_225_73,
		162	PF04172_nd_A0A0A6NXY3_9LACO_19_242_81,
		163	PF04172_nd_A0A0Q4XXS8_9BURK_22_240_112,
		164	PF05145_r1_A8G859_SERP5_3334_14,
		165	PF05145_r1_W0HDB7_PSECI_3233_66,
		166	PF05145_r1_A0A132T408_9MYCO__83,
		167	PF05145_r2_A8G859_SERP5_3334_14,
		168	PF05145_r2_W0HDB7_PSECI_3233_66,
		169	PF05145_r2_A0A132T408_9MYCO__83,
		170	PF05684_r1_E0CUW7_VITVI_8644_2,
		171	PF05684_r1_K3Y1T5_SETIT_8044_60,
		172	PF05684_r1_A4CTM6_SYNPV_2361_86,
		173	PF05684_r2_E0CUW7_VITVI_8644_2,
		174	PF05684_r2_R0HBX2_9BRAS_2238_46,
		175	PF05684_r2_K3Y1T5_SETIT_8044_60,
		176	PF05982_r2_A0A0B4C5X0_9RHOB__1,
		177	PF05982_r2_Q8YY66_NOSS1_1331_231,
		178	PF05982_r2_K9TXJ2_9CYAN_1837_367,
		179	PF06826_gr1_r1_W1G258_ECOLX_105,
		180	PF06826_gr1_r1_Q5LE71_BACFN_338,
		181	PF06826_gr1_r1_Y1639_SERP5_950,
		182	PF06826_gr2_r1_D2RN31_ACIFV_26,
		183	PF06826_gr2_r1_U2M5Y0_9FIRM_33,
		184	PF06826_gr2_r1_R9NMG2_9FIRM_40,
		185	PF06826_gr1_r2_W1G258_ECOLX_105,
		186	PF06826_gr1_r2_I0TA52_9BACT_188,
		187	PF06826_gr1_r2_Y1639_SERP5_955,
		188	PF06826_gr2_r2_U2M5Y0_9FIRM_33,
		189	PF06826_gr2_r2_W7UQN1_RUMFL_44,
		190	PF06826_gr2_r2_F4LJR2_TREBD_51,
		191	PF06965_r1_4atv_chainA_p001_1,
		192	PF06965_r1_D9TEP9_MICAI_2440_1182,
		193	PF06965_r1_A0A0J6VZE1_9MYCO__1222,
		194	PF06965_r1_F2RAD8_STRVP_3641_1450,
		195	PF06965_r2_4atv_chainA_p001_1,
		196	PF06965_r2_NHAA_PHOPR_6376_436,
		197	PF06965_r2_L7ETS9_9ACTN_2440_1493,
		198	PF13593_r1_Q9ZBW2_STRCO_13320_43,
		199	PF13593_r1_E6WBS6_PANSA_7317_579,
		200	PF13593_r1_G1KCF5_ANOCA_10324_879,
		201	PF13593_r2_Q9ZBW2_STRCO_13320_43,
		202	PF13593_r2_A0A097R2F4_HAFAL_10319_633,
		203	PF13593_r2_G1KCF5_ANOCA_10324_879
		;
tree con_50_majrule = [&U] (1[&prob=1.00000000e+00,prob_stddev=0.00000000e+00,prob_range={1.00000000e+00,1.00000000e+00},prob(percent)="100",prob+-sd="100+-0"]:5.344687e-01[&length_mean=5.41491965e-01,length_median=5.34468700e-01,length_95%HPD={2.80612200e-01,7.99648600e-01}],2[&prob=1.00000000e+00,prob_stddev=0.00000000e+00,prob_range={1.00000000e+00,1.00000000e+00},prob(percent)="100",prob+-sd=…
end;
